# Supplementary material for: Performance of a new symptom checker in patient triage: Canadian cohort study
Source: PLoS One. 2021 Dec 1;16(12):e0260696. doi: 10.1371/journal.pone.0260696 (PMC8635379; doi:10.1371/journal.pone.0260696)
Supplement: S1 Table — De-identified data containing information ported directly from patient charts may be available upon approval from the Western Research Ethics Board for authorized individuals. (XLSM) [file pone.0260696.s001.xlsm]

## Sheet: Sheet1
Patient Location	ID#	Diagnosis from physician	Physician treatment categorization	Symptom Checker Recommendation (-4 = ED, -3 = Primary care, -2 = Home management)	Reason for visit per patient. (If the reason is “other”, the patient responded that they are not experiencing injury or bleeding, pain or discomfort, difficulties breathing, symptoms of a possible stroke, general symptoms of feeling unwell, or skin or hair related issues)	Clarification for reason for mismatch or follow-up
Whitehorse General Hospital	7bc44343-b75e-45e5-905f-8764023ea7c9	upper respiratory tract infection	Home	-2	I feel sick or unwell
Whitehorse General Hospital	c4d1d8f7-2964-4c33-a603-bdf8ddccf790	elbow contusion	GP	-2	Injury or bleeding
Whitehorse General Hospital	79ebb542-dd4b-47a8-bcfd-d2b013030513	finger contusion	GP	-3	Pain, discomfort, or itchiness
Whitehorse General Hospital	7ff113e5-19c1-4788-a625-a9dfeea15f23	cellulitis of finger	UR	-3	Pain, discomfort, or itchiness
Whitehorse General Hospital	68aa91b2-4766-452a-9244-0910186eddfd	left hip pain	GP	-3	I want to seek help related to violence against women.
Whitehorse General Hospital	23a92101-24b9-4b03-9274-d81691fc1ee9	congestive heart failure and hyperkalemia, patient sent by GP	FU	-3	Other	patient sent to ED with hyperkalemia by GP
Whitehorse General Hospital	ae391829-a69e-4164-9578-3b2dc4b92534	abscess/cyst healing well.	MM	-3	Other	no injury, bleeding, or skin issue
Whitehorse General Hospital	ae37e49c-1d2c-4686-ac41-9b01ddfe0419	supratherapeutic international normalized ratio (INR)	GP	-3	I feel sick or unwell
Whitehorse General Hospital	1f12bdc2-e86c-4482-b799-115f5b0f72ea	right 3rd finger swelling, ring cut off	UR	-3	Other
Whitehorse General Hospital	88c52e07-c563-4678-8239-0a90a88991f5	Hypertensive crisis	UR	-4	I feel sick or unwell
Whitehorse General Hospital	906bf9f1-b2f0-4b07-96f7-7894f97a562f	herpes zoster of chest	GP	-3	Skin or hair related concerns (non-injury related)
Whitehorse General Hospital	a3a8dc23-ccd3-44d9-b05d-13deffbe8a45	cellulitis of foot	UR	-4	Pain, discomfort, or itchiness
Whitehorse General Hospital	36f52385-b964-4023-9f67-a3b55161ed6d	chronic abdominal pain	GP	-4	Pain, discomfort, or itchiness
Whitehorse General Hospital	d00f7e14-1797-4051-b06a-4829a8ad2926	ankle sprain	MM	-3	I want to learn more about contraception.	no injury, bleeding, or skin issue
Whitehorse General Hospital	b77e5f7a-c106-4f49-b2dc-a71bbc8b800d	abrasion	Home	-3	I want to seek help related to violence against women.
Whitehorse General Hospital	69250e25-7960-457c-b917-3b3318e7f51d	cellulitis of hand	MM	-3	Other	not a skin issue
Whitehorse General Hospital	a853fc2e-7406-4a64-b642-607c029d0235	catheter related urinary tract infection	MM	-3	Other
Whitehorse General Hospital	412c8d17-f62b-4db8-9cf8-2f702aa905ad	papilloma of lower lip	GP	-3	Pain, discomfort, or itchiness
Whitehorse General Hospital	03161522-cbfd-4959-8a33-5c9b27a8376c	end stage liver failure, sepsis not yet diagnosed	MM	-3	Other	denied feeling sick or unwell
Whitehorse General Hospital	d1cf7031-ae64-42fe-ae96-e2913cc08455	motor vehicle accident (mild)	MM	-3	Other	denied injury
Whitehorse General Hospital	02a05ea1-a89b-4164-b3f9-a8c38d539de5	ear wax	Home	-3	Other
Whitehorse General Hospital	0708f606-db15-48f7-881c-65fdad3e7701	sexual assault	FU	-3	Other
Whitehorse General Hospital	1b918977-2497-444e-9305-b2a30460d3b5	pharyngitis with swab done for streptococcus	GP	-3	I feel sick or unwell
Whitehorse General Hospital	3651c9bc-1d4f-4f8a-906c-a51366617d44	schizophrenia	UR	-3	I want to learn more about contraception.
Whitehorse General Hospital	9a7ca5c5-ce45-4121-b8e7-b50c64ba55bb	hip osteoarthritis	GP	-3	Pain, discomfort, or itchiness
Whitehorse General Hospital	962637a4-e3e8-4ed3-9d00-eb685797cfe9	finger puncture wound	GP	-4	Pain, discomfort, or itchiness
Whitehorse General Hospital	3d1c16b2-6391-4d0f-9d80-0094cd84bb16	plantar fasciitis and tinea	Home	-4	Pain, discomfort, or itchiness
Whitehorse General Hospital	46708200-0cfa-49bc-8fb0-3a031fa7b7bc	cellulitis of ankle	MM	-3	Other	denied skin
Whitehorse General Hospital	29d56094-81f9-44dc-b63b-82dd5a77b9fc	urinary tract infection	GP	-4	Pain, discomfort, or itchiness
Whitehorse General Hospital	80441cc2-1e66-4e9e-8ea8-fa5ee811a500	deep vein thrombosis	FU	-3	Other	sent by GP to ER
Whitehorse General Hospital	0e841180-5fbb-4f70-9c67-301979779dde	upper respiratory tract infection, throat swab done	Home	-4	I feel sick or unwell
Whitehorse General Hospital	1cd22b06-57df-4571-a829-87efb2d15f29	chest wall injury	GP	-3	Difficulties breathing (more than just a stuffy nose or a sore throat)
Whitehorse General Hospital	3287d5fc-8747-42d8-9b6a-99702d6d0604	facial contusion, subconjunctival hemorrhage	MM	-3	Other	denied injury
Whitehorse General Hospital	2d0ab6d4-58b2-4a0f-949f-5fc7edf6fb7b	constipation	GP	-4	Pain, discomfort, or itchiness
Whitehorse General Hospital	98afba29-00cb-4cf4-b260-c2037ad0f59c	diabetic ketoacidosis	MM	-3	Pregnancy, other	denied feeling sick or unwell. no mention of pregnancy by physician
Whitehorse General Hospital	73d1fe5b-0d80-4a59-86fe-6e629004d742	asthma exacerbation	MM	-3	I want to seek help related to violence against women.	denied difficulties breathing
Whitehorse General Hospital	d1191328-b071-418d-9e48-0272ad75b2ba	abscess of thigh	UR	-2	Injury or bleeding
Whitehorse General Hospital	0a5f9633-a8c5-4758-81b0-2d186820341b	non cardiac chest pain	MM	-3	Other	denied experiencing any pain
Whitehorse General Hospital	0b3a5fc0-f8e7-4fb7-a0c6-0c1c3df2c016	laceration to head (glued)	UR	-4	Injury or bleeding
Whitehorse General Hospital	09015615-c3ec-475a-a71e-2aa0c182f871	phalynx fracture	UR	-2	Injury or bleeding
Whitehorse General Hospital	27483b1b-9089-4a86-9f7e-5e4f22c60b94	urinary tract infection	MM	-3	Other
Whitehorse General Hospital	f9755bf8-ad28-4664-85bd-3f7b8391178b	bacterial vaginosis	GP	-3	I feel sick or unwell
Whitehorse General Hospital	df1306cc-8988-43d8-9f1d-5125bc8777df	musculoskeletal back pain	GP	-4	Pain, discomfort, or itchiness
Whitehorse General Hospital	cd33b83b-766d-440d-a8ac-1154ad9f15e7	early herpes zoster	GP	-3	Pain, discomfort, or itchiness
Whitehorse General Hospital	6dafe674-a8a8-4824-9200-8c41881e02db	Possible migraine	GP	-4	Pain, discomfort, or itchiness
Whitehorse General Hospital	5434517f-f070-4950-98b2-aedcd5f105fb	Infertility	MM	-2	Skin or hair related concerns (non-injury related)
Whitehorse General Hospital	f2d023ee-d623-4abb-9314-78c9d437ed83	sexual assault	UR	-4	Injury or bleeding
Whitehorse General Hospital	8d6620ca-b68c-45bf-810e-94a46102f3ca	Folliculitis, urinary tract infection or yeast infection	GP	-3	Pregnancy, other
Whitehorse General Hospital	73820b98-216f-4871-9fb7-fecf14cebbe8	Foot crush injury, no fracture	UR	-4	Pain, discomfort, or itchiness
Whitehorse General Hospital	cf90c83d-b32a-4955-a76d-f644bbc960cc	sore throat, swab done for streptococcus	GP	-4	Pain, discomfort, or itchiness
Whitehorse General Hospital	ac06afb1-9df9-4bdd-b61e-49ad8a0dab7f	acute stress reaction	GP	-3	I want to seek help related to violence against women.
Whitehorse General Hospital	4e1474c0-23c6-4d1c-bfe8-2feb809fbcf8	conjunctivitis, treated with polysporin drops	Home	-2	Pain, discomfort, or itchiness
Whitehorse General Hospital	880863c0-32bd-4023-81dd-2afb6c926516	Foot sprain	Home	-4	Injury or bleeding
Whitehorse General Hospital	474cdb2f-25c9-407c-bfde-ff74edb559ff	boxer's fracture	UR	-2	Injury or bleeding
Whitehorse General Hospital	97e8e369-049f-4e6b-b33f-8a8ce29f43b9	rib fracture	UR	-4	Injury or bleeding
Whitehorse General Hospital	2bf9200e-541c-4d10-953a-c34320a907a6	all-terrain vehicle accident	UR	-4	Injury or bleeding
Whitehorse General Hospital	a6cbb704-39ea-4697-b166-014dad83ba16	alcohol intoxication, hypokalemia	MM	-3	I want to seek help related to violence against women.	denied feeling sick or unwell
Whitehorse General Hospital	c7d0b095-8a63-4e4a-927c-1f2895d5c668	opioid use disorder, withdrawal	MM	-4	Injury or bleeding	denied feeling sick or unwell
Whitehorse General Hospital	20f41c89-7ea4-49f8-b9b8-91a1ea191e57	ankle cast too tight	UR	-4	Injury or bleeding
Whitehorse General Hospital	ce3cd5c2-9332-409b-913e-452da70d0866	otitis media	GP	-3	I feel sick or unwell
Whitehorse General Hospital	8756bf43-824c-4de4-823a-76bfbd4e6c6c	incarcerated inguinal hernia	ED	-4	Pain, discomfort, or itchiness
Whitehorse General Hospital	338fcbb5-59ad-4877-9f1c-170eddcfb38b	upper respiratory tract infection	Home	-2	I feel sick or unwell
Whitehorse General Hospital	74e38bbe-81b8-4f54-9607-4c7ed9372d4b	Osgood-Schlatter disease	GP	-4	Injury or bleeding
Whitehorse General Hospital	66ea0908-f928-4576-bec0-3d2ce43640f0	sinusitis, chronic pain	MM	-3	Other	denied pain
Whitehorse General Hospital	a2abc6c7-a407-440f-8657-897b511ab546	chalazion vs blepharitis	GP	-4	Pain, discomfort, or itchiness
Whitehorse General Hospital	86762e91-97af-4467-a435-5a08fe0bc196	musculoskeletal back pain	Home	-4	Pain, discomfort, or itchiness
Whitehorse General Hospital	3d9cbf46-b6f5-4a07-87ab-ae6722b86e85	cellulitis to foot	UR	-4	Injury or bleeding
Whitehorse General Hospital	6c6de717-d1f5-472a-a2fe-34dd11afbbc2	acute on chronic back pain	GP	-2	Pain, discomfort, or itchiness
Whitehorse General Hospital	e1ee828d-d994-40bb-a057-591d6911b9fd	rectal bleeding not yet diagnosed	UR	-3	I feel sick or unwell
Whitehorse General Hospital	03bedd6c-42c9-4a05-a12b-3416fc66478e	chest wall pain, hemoptysis, query pneumonia	UR	-4	Injury or bleeding
Whitehorse General Hospital	e3eeec93-06b8-4a24-aa00-381202ef136d	dental infection	GP	-3	Pain, discomfort, or itchiness
Whitehorse General Hospital	38b1781f-7b0d-4cbf-9abb-7bdb13929664	inflamed sebaceous cyst	Home	-2	Skin or hair related concerns (non-injury related)
Whitehorse General Hospital	e9248ad4-54c3-4a8e-8840-40bbe6adb4f3	tongue lesion	GP	-3	Other
Whitehorse General Hospital	91e863a3-af54-41de-ace4-00296713bee1	gastroenteritis	Home	-4	Pain, discomfort, or itchiness
Whitehorse General Hospital	c640d015-4503-4556-af47-696f52a7bc22	abdo pain not yet diagnosed, possible urinary tract infection	GP	-2	I feel sick or unwell
Whitehorse General Hospital	ab4b1c46-8d56-49e8-a74f-b5dc9a93c4b2	contusion to right chest wall	Home	-2	Injury or bleeding
Whitehorse General Hospital	97263cf3-1518-4651-b48e-09942b5f329e	cellulitis secondary to acute otitis media	MM	-3	Other	denied pain or skin
Whitehorse General Hospital	bab346dd-09ba-4688-b21e-9c165acc2092	renal colic	MM	-3	I want to seek help related to violence against women.
Whitehorse General Hospital	6f98fc69-2620-4318-83ee-1cb8ef7c973e	pyelonephritis	MM	-3	Other
Whitehorse General Hospital	112b6eb9-19ae-43a9-974c-afd60ac6dc4b	abdominal pain not yet diagnosed, likely viral gastroenteritis	MM	-3	Other
Whitehorse General Hospital	8d53c0a6-ac19-489b-9028-0ffe37b3020b	headache	MM	-3	I want to seek help related to violence against women.
Whitehorse General Hospital	19aa6f3c-4f2f-46b0-85d3-e2e616dc7b71	otalgia and back pain	MM	-3	Other
Whitehorse General Hospital	13968dfb-ab32-45f6-9e60-428aa9547742	early pregnancy	GP	-3	Nausea and/or vomiting during pregnancy
Whitehorse General Hospital	3791bb2e-5704-4c45-af1f-18fffaf8c819	post lipoma excision hematoma	UR	-2	Pain, discomfort, or itchiness
Whitehorse General Hospital	9f5cd7ff-f374-45ba-94a4-5e8c811ade47	chest wall pain	GP	-3	Difficulties breathing (more than just a stuffy nose or a sore throat)
Whitehorse General Hospital	bf740473-cb8b-43ad-8551-7371ca67e0a8	non-healing toe ulcer	GP	-4	Pain, discomfort, or itchiness
Whitehorse General Hospital	16b73f1f-6d71-4c13-97d7-4fe2817dca2a	urinary tract infection	MM	-3	Other
Whitehorse General Hospital	e7d6eae3-b4cb-4e99-9c4c-0a272427fcce	hand hematoma	Home	-2	Injury or bleeding
Whitehorse General Hospital	9e6b4c08-49dd-40b3-a665-edd819f1773a	known brain tumor, nausea and problems balancing, left arm and tongue numbness	MM	-3	I want to seek help related to violence against women.
Whitehorse General Hospital	41957dc9-93c3-487e-813b-832aed2334cd	left foot pain/ankle sprain	GP	-4	Injury or bleeding
Whitehorse General Hospital	bdd18378-8d24-4702-8ed2-3d57a2fabc5c	conjunctivitis, upper respiratory tract infection	GP	-3	Pain, discomfort, or itchiness
Whitehorse General Hospital	4e1e948a-4a20-48a5-885b-0c4c145dd6d2	cellulitis of hand, otitis externa	MM	-3	Other
Whitehorse General Hospital	5d8bbeea-9bc2-4d98-9533-796806366c41	soft tissue injury left elbow	Home	-3	Pain, discomfort, or itchiness
Whitehorse General Hospital	c47b9f60-861b-4ea2-ab79-3ee5d6342228	left thumb laceration	GP	-4	Injury or bleeding
Whitehorse General Hospital	9bceca64-0857-42b5-a8fe-b1f3df3b448f	dental abscess	GP	-4	Pain, discomfort, or itchiness
Whitehorse General Hospital	fd7884c9-6b48-4d33-bffa-c73618f92320	neck spasms	GP	-3	Pain, discomfort, or itchiness
Whitehorse General Hospital	21c5ce15-9082-4242-a431-94414a62fc31	cough not yet diagnosed	GP	-3	I feel sick or unwell
Whitehorse General Hospital	6ec1a94c-bb81-4e64-8b1b-4a8ae25ca4ae	bilateral blepharitis treated with antibiotics	GP	-3	Skin or hair related concerns (non-injury related)
Whitehorse General Hospital	d41b01e7-a8a6-4100-a067-768ce55965d9	wrist sprain	GP	-3	Pain, discomfort, or itchiness
Whitehorse General Hospital	bd2024d9-12ed-43c4-b3c5-bc556f1c1a84	low back strain	Home	-4	Pain, discomfort, or itchiness
Whitehorse General Hospital	d3b75e3c-9393-45a4-8d8f-4b24209e1044	wrist strain	GP	-3	I want to seek help related to violence against women.
Whitehorse General Hospital	461e46fe-1c14-4dbd-afe7-cf71b08372b7	dressing change eye wound	FU	-3	Other
Whitehorse General Hospital	22392920-4337-445d-a1ab-a9b8a7b2b1e5	Alcohol intoxication with coffee ground emesis	ED	-4	I feel sick or unwell
Whitehorse General Hospital	7372ade2-88ed-435d-9656-7c36f58486d5	community aquired pneumonia	MM	-3	Other
Whitehorse General Hospital	bd63575f-92e1-484d-95b1-6619c82ed002	gout of great toe	GP	-2	Pain, discomfort, or itchiness
Whitehorse General Hospital	289d2287-23cf-42b1-86c8-c0946a74e422	impacted cerumen in ear	GP	-3	Other
Whitehorse General Hospital	2cc183c5-e313-4611-9973-e275fe4bbb4b	ear effusion	GP	-3	Pain, discomfort, or itchiness
Whitehorse General Hospital	1360383d-eca0-434e-9353-40de3336e86e	foreign body in eye	UR	-4	Pain, discomfort, or itchiness
Whitehorse General Hospital	c22f1bd1-adf5-460e-b528-58e20c2579f7	laceration of fingers	UR	-3	Pain, discomfort, or itchiness
Whitehorse General Hospital	0de5b677-8640-4e5a-a463-9510cf7d8844	headache and nausea following jiujitsu injury, follow-up with GP	GP	-2	Injury or bleeding
Whitehorse General Hospital	76a4b73d-6ae8-4c70-a903-8e2594bc9a66	tonsilitis treated with antibiotics	GP	-4	I feel sick or unwell
Whitehorse General Hospital	1e386554-3ec3-4e7c-95ae-9d83096452f2	urinary tract infection	MM	-3	Other
Whitehorse General Hospital	1e386554-3ec3-4e7c-95ae-9d83096452f2	scaphoid fracture	MM	-3	Other
Whitehorse General Hospital	87193fa2-3e52-4c29-b92c-af8c25bb59f3	scabies	GP	-3	Skin or hair related concerns (non-injury related)
Whitehorse General Hospital	d3dd5a50-380f-4a9a-9068-5966ff9c0a26	post-operative hip pain	GP	-4	Pain, discomfort, or itchiness
Whitehorse General Hospital	a3ad5859-cdb7-4b34-9d4a-617200d35277	urinary tract infection	GP	-4	Pain, discomfort, or itchiness
Whitehorse General Hospital	c5dccd2f-a27c-49b9-b083-d013b7606e2e	urinary tract infection	MM	-3	Other
Whitehorse General Hospital	8f50b6ef-082d-49de-8348-cb98a84b114d	abdominal pain not yet diagnosed: reflux, gastritis, or costochondritis pain NYD - GERD/gastritis vs. costochondritis	MM	-4	Difficulties breathing (more than just a stuffy nose or a sore throat)
Whitehorse General Hospital	1cfeb383-d1ca-4d0f-9c21-10eb1b1e6c2c	face cellulitis	UR	-4	Pain, discomfort, or itchiness
Whitehorse General Hospital	4acc1c9c-a1ca-4e31-842a-1461be840b22	gastroenteritis	Home	-4	I feel sick or unwell
Whitehorse General Hospital	ca5c16b7-fd90-4c4c-80b7-ebcc0fef1ac0	sacroiliitis	Home	-4	Pain, discomfort, or itchiness
Whitehorse General Hospital	5d0d9231-84e9-49d3-af75-1b84009b2194	sore jaw	GP	-3	Pain, discomfort, or itchiness
Whitehorse General Hospital	79a707df-d8dd-4630-8f0c-ac9624804f5c	thumb laceration	UR	-4	Injury or bleeding
Whitehorse General Hospital	ad5935a0-58f7-4a37-9585-600cb0e03da7	osteoarthritis with knee effusion	GP	-3	Pain, discomfort, or itchiness
Whitehorse General Hospital	0f1a39cb-cadd-430e-9eff-41e1bad0d8e3	chronic obstructive pulmondary disease exacerbation	UR	-4	I feel sick or unwell
Whitehorse General Hospital	826540cb-a971-443b-9653-2f83d7ee4be8	neck abscess	UR	-4	Injury or bleeding
Whitehorse General Hospital	37322f4a-ff5f-4c6a-8be0-40021a588d84	chronic obstructive pulmondary disease exacerbation	UR	-4	Difficulties breathing (more than just a stuffy nose or a sore throat)
Whitehorse General Hospital	d81dad86-2c46-4d53-9859-2ecff12d49b1	finger laceration	UR	-4	Injury or bleeding
Whitehorse General Hospital	bc4d12f7-36d3-4605-80b5-4691e0f59704	infected sebaceous cyst	GP	-2	Pain, discomfort, or itchiness
Whitehorse General Hospital	4eb5c1f6-c8d5-4f38-8eed-f8915534b83b	blepharitis treated with antibiotics	GP	-4	Pain, discomfort, or itchiness
Whitehorse General Hospital	8c2ef7c3-2cfc-4111-b245-c3ef9669cd28	ankle sprain	Home	-4	Injury or bleeding
Whitehorse General Hospital	e77eebe9-dd8e-499f-a8d3-a84e9f559ce1	migraine	GP	-4	I feel sick or unwell
Whitehorse General Hospital	28b63c11-cb36-4ec5-a822-400cc28adc03	alcohol and cocaine withdrawal	MM	-3	I want to seek help related to violence against women.
Whitehorse General Hospital	28b63c11-cb36-4ec5-a822-400cc28adc03	right arm and hand contusion following assault	GP	-3	I want to seek help related to violence against women.
Whitehorse General Hospital	28b63c11-cb36-4ec5-a822-400cc28adc03	alcohol withdrawal	MM	-3	I want to seek help related to violence against women.
Whitehorse General Hospital	939ca857-2c8e-4617-b6dc-25214bc29590	pyelonephritis with bacteremia managed as an outpatient	MM	-3	Other
Whitehorse General Hospital	c18362da-cd2a-41d6-8952-ae54ef2198d0	neck sprain from motor vehicle accident with computer tomography scan done	UR	-4	Pain, discomfort, or itchiness
Whitehorse General Hospital	664b92d6-49f1-41a6-b1b2-c6f237b1b5a6	finger abscess	UR	-4	Injury or bleeding
Whitehorse General Hospital	24b8ac55-942e-4792-939a-1e9ced3dfca3	chronic toe pain	GP	-4	Pain, discomfort, or itchiness
Whitehorse General Hospital	2f5ffcc0-8b30-41ce-9b6e-5e6e137dcc1a	dental abscess	MM	-3	Other
Whitehorse General Hospital	05f0d3c9-bdea-4fb2-86be-7760a42ab894	anxiety	GP	-3	Other
Whitehorse General Hospital	21e5912f-ec6f-424f-b9ff-2f29efd8ece1	upper gastrointestinal bleed requiring transfusion	ED	-4	Injury or bleeding
Whitehorse General Hospital	2c84fea0-ac1e-4bb1-854e-d6fd35e8052b	scrotal trauma from intercourse	UR	-4	Pain, discomfort, or itchiness
Whitehorse General Hospital	e1b80968-d6bb-40f8-b308-97f4ad0ccb35	finger laceration	UR	-4	Injury or bleeding
Whitehorse General Hospital	e513d57b-fcc9-4fb1-a2c9-1619dbfad231	impacted cerumen	GP	-3	Pain, discomfort, or itchiness
Whitehorse General Hospital	f56ae227-6609-4677-9062-bd8cb7d92472	upper respiratory tract infection with conjunctivitis treated with antibiotics	GP	-3	I feel sick or unwell
Whitehorse General Hospital	f013f6bd-1c1e-4b45-9dc4-e19540d8c4d1	altered perception not yet diagnosed	UR	-3	I feel sick or unwell
Whitehorse General Hospital	42262c49-8f5d-43f8-a56a-b4284b057e5e	thorax contusion	GP	-4	Pain, discomfort, or itchiness
Whitehorse General Hospital	f4891132-bbff-4b10-b0dd-de95b3407309	cannabis intoxication, minimally symptomatic	MM	-3	have not seen anyone re:pregnancy
Whitehorse General Hospital	32d0008f-022d-4130-95fb-f1bd8a84774a	viral upper respiratory tract infection	Home	-3	I feel sick or unwell
Whitehorse General Hospital	6ec1a94c-bb81-4e64-8b1b-4a8ae25ca4ae	chronic obstructive pulmonary disease exacerbation	MM	-2	Skin or hair related concerns (non-injury related)
Whitehorse General Hospital	6ac28104-2849-4fd6-be64-9d33aa255082	arm strain	Home	-4	Injury or bleeding
Whitehorse General Hospital	91e863a3-af54-41de-ace4-00296713bee1	lumbago	Home	-4	Pain, discomfort, or itchiness
Whitehorse General Hospital	97870144-cff8-4e5e-9b0c-362eeee7b76f	right upper quadrant or flank pain not yet diagnosed	MM	-2	Pain, discomfort, or itchiness	patient specifically selected back pain
Whitehorse General Hospital	8d53c0a6-ac19-489b-9028-0ffe37b3020b	mild head injury and nasal laceration	UR	-3	I want to seek help related to violence against women.
Whitehorse General Hospital	4e6f9148-a72e-4ba8-88bd-ef1034e3bfb0	gout	GP	-2	Pain, discomfort, or itchiness
Whitehorse General Hospital	49052586-760c-421e-89b1-b0440089742e	epistaxis	UR	-3	Injury or bleeding
Whitehorse General Hospital	e89978ef-3550-401a-a2cb-aceb4068c752	query wound infection	UR	-4	Pain, discomfort, or itchiness
Whitehorse General Hospital	80663854-85f9-46bc-a85a-330bed04c977	rib contusion	GP	-4	Injury or bleeding
Whitehorse General Hospital	fbc7b9ff-3641-49fc-9c7f-0d72dc730022	upper respiratory tract infection	GP	-2	Pain, discomfort, or itchiness
Whitehorse General Hospital	f55ed19a-80bf-46f3-95d7-d8465c0286a5	elbow fracture	UR	-4	Injury or bleeding
Whitehorse General Hospital	4e1e948a-4a20-48a5-885b-0c4c145dd6d2	mild fentanyl intoxication	UR	-3	Other
Whitehorse General Hospital	74e3dc97-bcc4-4691-9283-3505637a40c9	acute otits media, possible otitis externa	MM	-3	I want to seek help related to violence against women.
Whitehorse General Hospital	9a198e1f-5cbb-4ce8-a63f-3c72cc088268	facial swelling not yet diagnosed	GP	-3	Other
Whitehorse General Hospital	3922c45e-c0da-4bb4-870b-9f21a283c473	recurrent constipation	GP	-4	Pain, discomfort, or itchiness
Whitehorse General Hospital	fece65ad-d7f2-4447-ad80-a2b3186c9bf4	fatigue not yet diagnosed	GP	-3	Other
Whitehorse General Hospital	990f4eb9-68e7-4f1a-a130-0e0db152d562	intoxication, chest pain, and possible brugada	ED	-4	Pain, discomfort, or itchiness
Whitehorse General Hospital	3e3dc2be-01a3-436a-93f1-e93afcb3a5c4	likely viral infection	GP	-3	I feel sick or unwell
Whitehorse General Hospital	1aa58f55-ea89-4539-9af7-fa57190ee61d	ankle abscess	MM	-4	Difficulties breathing (more than just a stuffy nose or a sore throat)
Whitehorse General Hospital	fcf6ea9c-3920-4192-9936-5f4e00289eb2	mandible fracture	UR	-3	I want to seek help related to violence against women.
Whitehorse General Hospital	7edfa0b4-1d5e-4412-9e1a-a7a35fc54f03	influenza	MM	-3	I want to seek help related to violence against women.
Whitehorse General Hospital	1f5b4399-92f6-4429-a57d-fcee82c00c65	sternal pain not yet diagnosed	GP	-4	Pain, discomfort, or itchiness
Whitehorse General Hospital	25806996-d7a5-473e-acf3-00a3314c1794	dental infection	UR	-3	Pain, discomfort, or itchiness
Whitehorse General Hospital	d7cbec36-7593-49ed-b7dd-11a3c6706590	intox, left hand contusion	MM	-3	Other
Whitehorse General Hospital	a5903aa0-5a9a-40aa-9a3e-f65d0a312c60	postnasal drip and benign paroxysmal positional vertigo	MM	-3	I want to learn more about contraception.
Whitehorse General Hospital	a5903aa0-5a9a-40aa-9a3e-f65d0a312c60	pterygium	MM	-3	I want to learn more about contraception.
Whitehorse General Hospital	1de131ea-edc2-4bb0-844c-8742342a250e	bruised sacrum secondary to fall	GP	-3	Other
Whitehorse General Hospital	5384a450-0de2-4194-a708-9e877b039635	bloodwork for lithium levels	FU	-4	I feel sick or unwell
Whitehorse General Hospital	82bdf90c-6bd9-4abe-9764-df9993a42abf	visual disturbance not yet diagnosed	GP	-3	Other
Whitehorse General Hospital	fa6dd150-755a-4f36-a89a-9958da56e6f0	chest wall pain secondary to mild truma	GP	-3	Injury or bleeding
Whitehorse General Hospital	68f5d254-e0a4-4711-b506-87d2eacda306	otitis media	MM	-3	Other
Whitehorse General Hospital	53b48c52-fd13-41cc-bfa1-ccf7b96e1b7d	abdominal pain with melena stools	MM	-3	Other
Whitehorse General Hospital	4bfd6248-b3ef-46dd-aa74-36ada4b823df	dementia	GP	-3	Other
Whitehorse General Hospital	e4ec6e42-bea8-4a0f-a81e-8fdb8509492d	ear pain NYD	MM	-3	I want to seek help related to violence against women.
Whitehorse General Hospital	085abcf3-0114-43dc-a910-bf72aeb725e2	headache,resolved	MM	-3	Other
Whitehorse General Hospital	aac2cd27-fb41-4f2d-a889-4fda20c04cfc	conjunctivitis	Home	-4	Pain, discomfort, or itchiness
Whitehorse General Hospital	a84a6529-443f-43c1-9616-83773ce357c6	torticollis	GP	-3	Pain, discomfort, or itchiness
Whitehorse General Hospital	0fcf0cd8-f2d0-482d-90f7-d35cfb1d06e0	self-inflicted wrist laceration	ED	-4	Injury or bleeding
Whitehorse General Hospital	7420e4a6-debf-4cad-a486-83fabf598dbb	upper respiratory tract infection not improving	GP	-4	Difficulties breathing (more than just a stuffy nose or a sore throat)
Whitehorse General Hospital	2218d10c-4484-4653-bd4e-2f12a35cd7ee	viral bronchitis	MM	-3	Other
Whitehorse General Hospital	89aac745-fa0c-4922-86f6-a2a615719236	gastroesophageal reflux disease, chest wall pain	MM	-3	Other
Whitehorse General Hospital	89aac745-fa0c-4922-86f6-a2a615719236	hematemesis	MM	-3	Other
Whitehorse General Hospital	dab7c7b5-71f7-4c7e-b7b7-503ce22ca738	abdominal pain not yet diagnosed	MM	-3	Other
Whitehorse General Hospital	8df87b69-878b-4066-b313-3b5f8120a246	hand laceration	ED	-4	Injury or bleeding
Whitehorse General Hospital	4917c98d-676e-48d5-8d24-af028176c3bb	hallucinations and delusions	UR	-4	Injury or bleeding
Whitehorse General Hospital	05ba058b-ec0f-4137-b4cc-a8c4af259a45	chest wall pain	GP	-2	Difficulties breathing (more than just a stuffy nose or a sore throat)
Whitehorse General Hospital	88365294-5fba-444e-902e-20201c2f71b4	contact dermatitis	GP	-4	Pain, discomfort, or itchiness
Whitehorse General Hospital	ebb25068-3581-43a1-ad3b-f111f8e799de	soft tissue injury	Home	-4	Injury or bleeding
Whitehorse General Hospital	1587c1ce-4305-489e-9dda-5dbb7fd1d54b	chronic obstructive pulmonary disease exacerbation	UR	-4	Difficulties breathing (more than just a stuffy nose or a sore throat)
Whitehorse General Hospital	53df802d-6662-4cb3-884a-8ce960cb3abb	possible ovarian cyst	GP	-4	Pain, discomfort, or itchiness
Whitehorse General Hospital	b5e8e1f5-5e0c-4545-9068-92aebd3917b9	stable atrial fibrillation	UR	-3	Other
Whitehorse General Hospital	987a211a-f4aa-47c5-be00-ccba91f7a1cb	spontaneous abortion follow-up	FU	-4	Pregnancy, vaginal bleeding
Whitehorse General Hospital	1a6b3d1d-8689-400e-af03-ad3a6b34c3ef	eye rust ring	GP	-2	Pain, discomfort, or itchiness
Whitehorse General Hospital	ac878981-79da-4ada-b30d-e3073f493f43	mechanical low back pain: obturator or piriformis syndrome	GP	-3	Pain, discomfort, or itchiness
Whitehorse General Hospital	298f14aa-975b-4b3c-8549-c444239b3677	anxiety, situational crisis	GP	-3	Other
Whitehorse General Hospital	9ebd5d95-82ff-4000-8769-2542931590ee	thermal injury (mild, frost bite)	UR	-4	Injury or bleeding
Whitehorse General Hospital	24d2334d-d96a-4c9e-bb26-2ed568843e66	renal stone	GP	-4	Pain, discomfort, or itchiness
Whitehorse General Hospital	94f3edcd-26d3-4072-8f4b-f3c461e8cf01	laceration of hand	UR	-4	Injury or bleeding
Whitehorse General Hospital	a30db020-6b60-4dee-938e-a32f5c5e6e8d	mechanical low back pain	Home	-2	Pain, discomfort, or itchiness
Whitehorse General Hospital	e93e3c70-56b6-4a51-9a4d-421a8c6408cc	likely viral pharyngitis	GP	-4	Difficulties breathing (more than just a stuffy nose or a sore throat)
Whitehorse General Hospital	e868772d-513b-44fa-9f43-52c71c54f296	foreign body in right ear	GP	-3	Other
Whitehorse General Hospital	516b7463-c612-404a-b80c-353d450c9c74	mild asthma exacerbation	GP	-3	Difficulties breathing (more than just a stuffy nose or a sore throat)
Whitehorse General Hospital	d336b7ae-695a-443a-9f40-9e9858df7217	mastitis	MM	-2	Pain, discomfort, or itchiness	pt reporting arm pain on app
Whitehorse General Hospital	4b0e48fe-c1fa-44c9-bec0-ff7f37383cc6	gastritis	GP	-4	Pain, discomfort, or itchiness
Whitehorse General Hospital	fa5f63c3-93cc-4b3c-8e11-b0e441cc9b0e	viral upper respiratory tract infection	GP	-3	I feel sick or unwell
Whitehorse General Hospital	6da9e2fb-2442-4955-afdd-48435da91c22	broken tooth	GP	-3	Other
Whitehorse General Hospital	58e5154c-63d5-478f-88ee-3a0f335c5a37	oral infection	GP	-3	Pain, discomfort, or itchiness
Whitehorse General Hospital	e4ecf35c-324f-4d44-9e85-28eb77b2fd0c	lower lip sore	GP	-4	Injury or bleeding
Whitehorse General Hospital	bff36697-5926-4a67-861c-0e01e0d248f8	metatarsalgia	GP	-3	Pain, discomfort, or itchiness
Whitehorse General Hospital	6118bd3f-68af-4011-b330-c8b94e099cf4	finger injury	GP	-3	Pain, discomfort, or itchiness
Whitehorse General Hospital	e482299f-af5f-411f-b63f-4d1bf87a6116	first trimester preganncy with abdominal pain not yet diagnosed	UR	-3	have not seen anyone re:pregnancy
Whitehorse General Hospital	0031e985-036b-4fde-9c2e-82f6fb745db0	atypical chest pain	UR	-4	Difficulties breathing (more than just a stuffy nose or a sore throat)
Whitehorse General Hospital	2a2b2286-1135-4412-a4f6-2e2e5208711d	hand laceration	UR	-4	Injury or bleeding
Whitehorse General Hospital	dbb36397-37a2-49b6-8463-4f5bde6beb77	thermal burn to hand	MM	-3	Other
Whitehorse General Hospital	a776d221-df3f-45bb-b119-c33fe0b6d758	back strain after mild motor vehicle accident	Home	-2	Pain, discomfort, or itchiness
Whitehorse General Hospital	f1a500a0-6ea6-4c7e-982b-f6fcead4967e	reassurance not appendicitis	GP	-2	Pain, discomfort, or itchiness
Whitehorse General Hospital	5356fa68-4950-4b0e-b345-ac1637940223	cellulitis of arm	MM	-3	Other
Whitehorse General Hospital	0bfd0f92-2a57-4531-8a4d-29bcb825736e	anxiety	GP	-3	Other
Whitehorse General Hospital	698be9ff-fe81-4e0f-b113-d115952d55bd	inflammatory arthropathy not yet diagnosed	UR	-3	Pain, discomfort, or itchiness
Whitehorse General Hospital	e787da23-2fcb-4873-bce5-b929f981006e	epididimitis	GP	-4	Pain, discomfort, or itchiness
Whitehorse General Hospital	c1b9b6f2-36aa-4f27-a589-533f2e2a965d	acute on chronic lower back pain	GP	-3	Pain, discomfort, or itchiness
Whitehorse General Hospital	c634c0e8-cf3a-4dc3-ab50-a38d2c6b2231	shoulder strain	Home	-2	Pain, discomfort, or itchiness
Whitehorse General Hospital	c90521a6-6860-44a1-b3bc-a79d89741a97	antepartum hemorrhage	ED	-4	Pregnancy, vaginal bleeding
Whitehorse General Hospital	f645e433-bd27-4aa7-80c3-9b31b110fafe	sublingual sore	GP	-3	Other
Whitehorse General Hospital	69624322-ece4-4007-a5ae-24919ee742ec	eczema flare with impetigo	GP	-3	Pregnancy, other
Whitehorse General Hospital	d78497d0-a9f2-4957-846c-e51ce49d65b3	Osteoarthritis of knee	MM	-3	Other
Whitehorse General Hospital	7cc26290-0997-4b8d-9b2b-64f0afb95a75	motor vehical accident with whiplash injury	UR	-4	Injury or bleeding
Whitehorse General Hospital	308852bd-ddb9-4d9a-b551-4867e56ee865	new pregnancy	GP	-3	Has not done a home pregnancy test
Whitehorse General Hospital	dc28c6a4-f805-425e-acc5-9f9ab5c733f5	pressure ulcer	MM	-3	Other
Whitehorse General Hospital	7c6b3baa-679e-4a29-adbc-9f869fd5452b	viral pharyngitis	Home	-3	Pain, discomfort, or itchiness
Whitehorse General Hospital	7e4f5de7-1ad1-422d-99e8-20dd9080c1d1	motor vehicle accident with neck strain	GP	-2	Pain, discomfort, or itchiness
Whitehorse General Hospital	f5c6c504-6bb5-4e3a-9fa0-136383691bb1	dog bite	UR	-4	Injury or bleeding
Whitehorse General Hospital	389c4d27-d50b-4f78-8c69-fb6064ba2d1f	sacral contusion	GP	-3	Pain, discomfort, or itchiness
Whitehorse General Hospital	99174b6e-abad-48c8-93b5-232641c8ae53	dry skin, allergic dermatitis	MM	-2	Difficulties breathing (more than just a stuffy nose or a sore throat)
Whitehorse General Hospital	6a36f0ca-cb24-468b-9c0a-4d050f8eeaef	constipation, gastritis secondary NSAID use, hip osteoarthritis.	MM	-3	Difficulties breathing (more than just a stuffy nose or a sore throat)
Whitehorse General Hospital	a85a6931-3029-4816-af37-78fc5e55b007	hand laceration	UR	-2	Injury or bleeding
Whitehorse General Hospital	43e98b60-955b-428a-a1e0-568696bdb991	second degree burn to elbow	UR	-4	Injury or bleeding
Whitehorse General Hospital	d3a52f72-82b5-433f-a837-d68d93be129e	chest pain not yet diagnosed	GP	-4	Pain, discomfort, or itchiness
Whitehorse General Hospital	0cb20597-beec-4834-9f76-03a3195ce8cf	retroorbital cellulitis	MM	-3	I want to learn more about contraception.
Whitehorse General Hospital	ab009117-86db-4c89-8729-75ee37b7ab2a	chest pain not yet diagnosed	GP	-3	I feel sick or unwell
Whitehorse General Hospital	4042769a-1058-4dd3-97e9-2abd2bbc9c0b	gastritis or peptic ulcer disease	GP	-4	Injury or bleeding
Royal Inland Hospital	40efa792-4590-416d-b4fa-277bfe03ff60	metacarpal fracture	UR	-2	Injury or bleeding
Royal Inland Hospital	749a92e1-ae15-41ea-8b34-3c5051ce14bf	bicep tendon tear or rupture	ED	-4	Injury or bleeding
Royal Inland Hospital	b9eb8317-65e3-4e57-8506-2aa6f65b746f	anxiety, query somatization, non-cardiac chest pain	GP	-3	Other
Royal Inland Hospital	1b61fbaa-80d8-4d90-b296-40993736f3f0	decompensated bipolar disorder	UR	-3	Other
Royal Inland Hospital	03ebc498-a931-450b-83d6-8f5d20fe795f	threatened miscarriage	UR	-3	Not sure if pregnant - positive pregnancy test
Royal Inland Hospital	128ee39e-cb07-4e85-a1f6-148528ecbff8	costochondritis, with consideration of pulmonary embolism	UR	-4	Pain, discomfort, or itchiness
Royal Inland Hospital	a68196bc-4342-44f1-a4b9-85a3d9242cbe	toe bruising not yet diagnosed	MM	-3	Other
Royal Inland Hospital	908047d0-64ce-461e-b7eb-c08bb8439534	small undisplaced fracture of toe	GP	-2	Pain, discomfort, or itchiness
Royal Inland Hospital	34482717-55d4-4323-b6b5-88d3411af387	urinary tract infection	MM	-3	Other
Royal Inland Hospital	950d3729-4f83-46cf-8dac-0714fb9d4c51	head bruising, no symptoms of head injury	GP	-4	Injury or bleeding
Royal Inland Hospital	b7492229-fb75-478f-8b52-334b5260b672	mechanical back pain, soft tissue injury of ankle	GP	-4	Pain, discomfort, or itchiness
Royal Inland Hospital	ddaa209b-46c6-468c-827e-1635c4a42822	ankle sprain	Home	-4	Injury or bleeding
Royal Inland Hospital	06945b5e-13e2-4cec-8752-8727d9df81bf	nausea not yet diagnosed	GP	-4	Pain, discomfort, or itchiness
Royal Inland Hospital	734aac3e-450b-460c-84e4-1dda7f967b8d	menorrhagia	GP	-3	Pain, discomfort, or itchiness
Royal Inland Hospital	f45a76fd-eb6c-49cd-89aa-49adb233b197	viral respiratory illness	MM	-2	Injury or bleeding
Royal Inland Hospital	02bcb439-c59b-4252-984f-c88376d1a3bb	chronic leg wouds, no infection	GP	-3	Other
Royal Inland Hospital	b4d4dc79-85a4-4770-953f-20b0a3be10fb	viral upper respiratory tract infection, dyspepsia, chronic pelvic pain	GP	-3	I feel sick or unwell
Royal Inland Hospital	a0ca4681-3cc0-49bb-bbba-af6c9c26ded3	ingestion of "death camas", asymptomatic	ED	-4	I feel sick or unwell
Royal Inland Hospital	86cc853b-05ff-44d6-a998-c9def7393757	ankle sprain	Home	-4	Injury or bleeding
Royal Inland Hospital	45ffbeda-f9c9-4003-84bc-54d10c473595	anxiety, mild alcohol withdrawal	GP	-3	Other
Royal Inland Hospital	a6282fd2-e608-4757-b496-ed8e7e65e9ab	quadriceps strain	Home	-4	Pain, discomfort, or itchiness
Royal Inland Hospital	d824dc44-a3d2-438d-9ded-32c8391660ab	foot contusion	home	-4	Injury or bleeding
Royal Inland Hospital	2c3cfc37-a1d4-42ee-885f-7b7409459d73	opioid withdrawal	UR	-3	Other
Royal Inland Hospital	bb962175-b106-40f5-918d-165b28814c3d	hip pain after incision and drainage of abscess	GP	-4	Pain, discomfort, or itchiness
Royal Inland Hospital	0312c7be-728e-497a-b6d8-a170f4a6072b	dental infection	GP	-3	Pain, discomfort, or itchiness
Royal Inland Hospital	7febf0eb-ef2c-4236-90a4-b3ae31c108d5	peripheral vertigo	GP	-3	Other
Royal Inland Hospital	dd659f0c-134f-4144-98d5-d87137d9766a	upper respiratory tract infection	MM	-4	Injury or bleeding
Royal Inland Hospital	f440f34a-0105-4a67-9926-2193c978da47	toe fracture	UR	-2	Injury or bleeding
Royal Inland Hospital	2af57e94-47bf-4abe-9aa8-3247dcd9b777	mild skin infection	MM	-3	Other
Royal Inland Hospital	4ca7bd3d-a761-4a4d-abd2-0f558bad631b	chest pain not yet diagnosed, referred to cardiology	UR	-3	Pain, discomfort, or itchiness
Royal Inland Hospital	803fa599-4311-4d71-aefa-5cb5eb382554	cheek laceration	UR	-4	Injury or bleeding
Royal Inland Hospital	29633252-8f87-42b6-be73-0b9135c1c50d	urinary tract infection	GP	-3	Pain, discomfort, or itchiness
Royal Inland Hospital	fb1eb2e1-501e-422b-9086-98559636f112	post prandial nausea not yet diagnosed	GP	-3	I feel sick or unwell
Royal Inland Hospital	c5419383-d3f8-41f2-b460-529b9969059e	panic attack	GP	-3	Other
Royal Inland Hospital	bce204bc-c15b-4b67-9962-bb4712a68e96	subungal hematoma with pain	UR	-3	Injury or bleeding
Royal Inland Hospital	41657072-c631-4067-bc58-459bdde4405d	Suspected vasovagal syncope	UR	-3	Other
Royal Inland Hospital	1d20e779-be85-4aa9-af3a-d6b71a849d24	metallic foreign body in shin	UR	-2	Injury or bleeding
Royal Inland Hospital	01ff9a69-0cab-4cbc-aaa8-64248cb96646	abdominal pain not yet diagnosed, possible gastritis or ulcer disease	GP	-4	Pain, discomfort, or itchiness
Royal Inland Hospital	d255b9a1-d4e8-4460-b390-8b53ad13764e	right arm pain and swelling	GP	-2	Injury or bleeding
Royal Inland Hospital	b1f04e02-1248-43f2-b980-283db74bf7b2	sacral bruising	GP	-4	Injury or bleeding
Royal Inland Hospital	865dc685-8ab7-4427-9211-8da9eda3a2ac	mild postoperative pain to achilles	MM	-3	I want to seek help related to violence against women.
Royal Inland Hospital	bcb9ed1f-b23e-4ad1-812e-8b27c3b3243f	severe depression and suicidal ideation	UR	-3	Other
Royal Inland Hospital	2e681482-3042-4a32-b635-d63f5877b272	unidentified fecal object	UR	-3	Other
Royal Inland Hospital	1f30645c-6dca-433d-8976-f515b4c4c6d7	active suicidal ideation	UR	-3	I want to seek help related to violence against women.
Royal Inland Hospital	3bdcd95e-0b8d-40c3-ad7e-3137db70c45f	chronic obstructive pulmonary disease exacerbation	UR	-3	Difficulties breathing (more than just a stuffy nose or a sore throat)
Royal Inland Hospital	db2aeefe-262a-486f-96c5-bade2ef96558	menorrhagia likely secondary to IUD	GP	-3	I want to learn more about contraception.
Royal Inland Hospital	62a28d0b-3b5e-4ea4-b754-f603d609a8fe	ovarian cyst	GP	-4	Pain, discomfort, or itchiness
Royal Inland Hospital	2b123db9-17fb-47f6-9833-3cd5454579e2	urinary tract infection	GP	-3	Pain, discomfort, or itchiness
Royal Inland Hospital	f7927241-af13-43c0-8fa6-fe00f98c5c94	musculoskeletal chest pain	GP	-4	Pain, discomfort, or itchiness
Royal Inland Hospital	b4ad00da-a53b-40b2-8a50-71f3c5e047fb	possible non-operative clavicular fracture	UR	-3	Injury or bleeding
Royal Inland Hospital	e382b22b-9ad5-4046-92c6-d8df6c252ab0	atrial fibrillation, stable	FU	-3	Other
Royal Inland Hospital	038d545b-6d52-4dd1-a31b-25690ece3f9b	chest wall pain secondary to mild trauma	GP	-4	Injury or bleeding
Royal Inland Hospital	4259ed15-b2e4-4459-9b0d-3a3f0c001da7	polysubstance abuse, alcohol intoxication	GP	-3	I want to seek help related to violence against women.
Royal Inland Hospital	1dd0bf94-f689-419a-ae19-dced3786f06a	back pain	MM	-3	Difficulties breathing (more than just a stuffy nose or a sore throat)
Royal Inland Hospital	2a573fee-87bd-413e-b0ca-9fe25e3aa9d2	sore throat not yet diagnosed	Home	-4	Pain, discomfort, or itchiness
Royal Inland Hospital	2c1d1746-417e-4ac2-8578-cae5fa1419c6	hand sprain	Home	-2	Injury or bleeding
Royal Inland Hospital	92278907-7bb0-465f-83b8-9647c6597597	suspected renal colic	GP	-4	Pain, discomfort, or itchiness
Royal Inland Hospital	e2340514-45e2-4880-ad31-b5ae679052ac	hallucinations	UR	-3	Other
Royal Inland Hospital	24c8fa60-110f-4f09-97c6-ca5989dd1b6b	asthma exacerbation	MM	-3	Other	denied difficulties breathing
Royal Inland Hospital	8c02b279-4506-4afa-928d-2df817182877	dementia	GP	-4	I feel sick or unwell
Royal Inland Hospital	e1f9eb9f-14c4-4f13-9cfc-f1f14ad6ec1b	toe pain	GP	-3	Pain, discomfort, or itchiness
Royal Inland Hospital	292eb8cc-9cb4-49e0-b97c-e6461f60e955	syncope not yet diagnosed	UR	-3	Other
Royal Inland Hospital	7b40894c-d64a-41a4-a4ed-dd53e48ac94a	cholelithiasis with general surgery consultation	MM	-3	Other	denied abdominal pain or feeling unwell
Royal Inland Hospital	43110f23-190e-4c71-af6a-eede4042f319	weakness and mild dehydration	Home	-3	I feel sick or unwell
Royal Inland Hospital	bbf3d4a0-fbf7-4f76-b1c5-dff0720536af	mild pyelonephritis	GP	-4	Pain, discomfort, or itchiness
Royal Inland Hospital	6186697e-5840-4ca1-b3a3-4ffd89a33a5e	dental infection	GP	-3	Other
Royal Inland Hospital	76b05967-3eac-4cd0-afc1-619d73507450	viral upper respiratory infection	Home	-4	I feel sick or unwell
Royal Inland Hospital	00b7ddbf-8efe-430a-9247-b55b46e02e00	query corneal ulcer	UR	-3	Pain, discomfort, or itchiness
Royal Inland Hospital	8008c89c-e525-46fe-88ad-71197b7505ba	possible wound infection	MM	-3	Other
Royal Inland Hospital	221cc7c2-a5f0-4440-875e-0c5556d23a18	viral bonchitis	GP	-4	Pain, discomfort, or itchiness
Royal Inland Hospital	806d40be-73dd-42aa-b8a6-98c43668b652	non-cardiac chest pain	GP	-4	Pain, discomfort, or itchiness
Royal Inland Hospital	688b40dd-0dca-4f9c-9953-247717815477	abdominal pain not yet diagnosed, possible renal stone versus musculoskeletal	GP	-4	Pain, discomfort, or itchiness
Royal Inland Hospital	3099e66d-b299-4831-96f6-b262c61e4a22	left ankle sprain	GP	-4	Injury or bleeding
Royal Inland Hospital	211b0082-3f6e-4d79-bbd3-18469174edf1	knee pain secondary to known meniscal tear and Baker's cyst	GP	-3	Pain, discomfort, or itchiness
Royal Inland Hospital	38f6f78a-f4ba-4ef7-afe2-39b35980ae8d	drug induced psychosis with suicidal ideation	UR	-3	Other
Royal Inland Hospital	47417617-6851-4558-afe3-4bc194301f15	insulin prescription refill	MM	-4	I feel sick or unwell
Royal Inland Hospital	74aef52b-a883-4e96-8971-1102354f43f2	abdominal pain not yet diagnosed	GP	-2	Pain, discomfort, or itchiness
Royal Inland Hospital	50f073bd-82a4-48ae-b93a-83114dd7bcb8	cystitis	MM	-3	Skin or hair related concerns (non-injury related)
Royal Inland Hospital	29a3ce9e-5db9-4fc1-9b95-139ada03a510	vomiting in pregnancy	MM	-3	Other symptom in pregnancy	Denied vomiting
Royal Inland Hospital	ed2b0733-c230-4665-a394-21d0c192a403	post-partum bleeding	UR	-4	Pregnancy with a red flag symptom
Royal Inland Hospital	f36f01c4-1ff7-4e84-abae-898f31685fd6	sternoclavicular contusion	Home	-4	Pain, discomfort, or itchiness
Royal Inland Hospital	06ac1bbe-62dc-4af7-83f1-911efd0a8452	musculoskeletrain strain in back	Home	-4	Pain, discomfort, or itchiness
Royal Inland Hospital	423c371a-eb43-446c-b3da-d1e0a328ec57	paronychia	GP	-3	Skin or hair related concerns (non-injury related)
Royal Inland Hospital	fbae1e69-29c2-42d9-b6f4-33c59dd474bc	anxiety	GP	-3	Other
Royal Inland Hospital	f9562464-c656-4334-9b7e-b3697631fcfa	transient ischemic attack	UR	-4	I feel sick or unwell
Royal Inland Hospital	f8d340ae-adbc-4e63-882e-12af74a8bfcf	low back sprain	MM	-3	Other
Royal Inland Hospital	40060fd1-5080-423d-b36d-d4f5d892ccd8	myofascial pain of trapezius	Home	-3	Pain, discomfort, or itchiness
Royal Inland Hospital	52c7a07c-a9c0-428f-9494-9c18a2b1e304	dysuria not yet diagnosed	GP	-3	Pain, discomfort, or itchiness
Royal Inland Hospital	3bcdfd07-69a9-48c0-ad0a-605c22b2431a	cellulitis of hand	MM	-3	Other
Royal Inland Hospital	e58c2300-1b59-40b4-9366-b7359d4e2679	diverticulitis with abscess	UR	-4	Pain, discomfort, or itchiness
Royal Inland Hospital	83c5ce65-80a9-48b0-8a9d-2e44aace267c	abscess of thumb	MM	-3	Other
Royal Inland Hospital	72951474-2960-4568-b3b5-a19c129e4d8e	possible side-effects to subcutaneous lidocaine infusion	UR	-3	Other
Royal Inland Hospital	d2291964-247e-400c-bfa4-726ce0a800ff	sinusitis	GP	-3	Pain, discomfort, or itchiness
Royal Inland Hospital	9de20f61-f3c1-4902-b025-89e4d02c902c	pneumonia	UR	-4	Difficulties breathing (more than just a stuffy nose or a sore throat)
Royal Inland Hospital	a7108558-5a8b-4fa9-be67-d2cc3ff28875	tissue avulsion of finger	Home	-2	Injury or bleeding
Royal Inland Hospital	2cf7cc69-f7ce-4da4-afd8-6620f72c454a	concussion	GP	-4	Pain, discomfort, or itchiness
Royal Inland Hospital	99a58e64-33e8-44fe-bc6a-643f7815d100	nausea not yet diagnosed	GP	-4	I feel sick or unwell
Royal Inland Hospital	137bf0ca-416c-4b61-8d6f-a4b48331556c	prescription refill for diabetes	MM	-4	I feel sick or unwell
Royal Inland Hospital	575b2ea5-9645-405e-8e44-dfa7abd2f64e	peptic ulcer disease or gastritis	GP	-2	Pain, discomfort, or itchiness
Royal Inland Hospital	fc12d0ff-3ad6-42e6-8692-838fedce92db	minor facial abscess	MM	-3	Other
Royal Inland Hospital	88aa9dda-9f5a-4806-a9e0-26bc707758fe	expanding hematoma, mild supratherapeutic international normalized ratio	GP	-2	Injury or bleeding
Royal Inland Hospital	7dc5873e-8bfa-45dd-a493-baef2d3ace78	paronychia	MM	-3	I want to seek help related to violence against women.
Royal Inland Hospital	be7aab89-73f1-4980-a4d9-887767aa42d7	puncture wound to thumb	MM	-3	Other
Royal Inland Hospital	1cbdfe70-25b8-419f-8d9e-8c3965d78059	myocardial infarction	MM	-3	Other
Royal Inland Hospital	f7557387-3c78-4102-966b-672702fc2842	hematuria after transurethral resection of bladder tumour	UR	-3	Other
Royal Inland Hospital	74a6a1db-9b75-4b81-8091-fdd1927260bf	psoriasis exacerbation	GP	-3	Skin or hair related concerns (non-injury related)
Royal Inland Hospital	d266a87f-20a6-43d1-bb9d-95e1e84bc6ba	viral upper respiratory tract infection, pharyngitis	Home	-4	Pain, discomfort, or itchiness
Royal Inland Hospital	7c70d46b-0a47-4a56-aa78-e2828c1d2537	right lower quadrant abdominal pain not yet diagnosed	UR	-4	Pain, discomfort, or itchiness
Royal Inland Hospital	876f87d4-f769-49e1-80e0-22bd499d0ef1	post operative bruising	Home	-2	Injury or bleeding
Royal Inland Hospital	532baf6b-8535-4172-ac72-d4ef5b61501c	worsening of sciatica	GP	-4	Pain, discomfort, or itchiness
Royal Inland Hospital	5d4d24d3-7978-493e-975c-aea79321fb32	anterior cruciate ligament tear	GP	-3	Injury or bleeding
Royal Inland Hospital	e53bb972-0dbc-451b-9621-93b70ade2fd4	acute otitis media	MM	-2	I want to seek help related to violence against women.
Royal Inland Hospital	0d065a7a-4169-40e7-b83f-553235ca203b	knee sprain	Home	-3	Pain, discomfort, or itchiness
Royal Inland Hospital	6caef504-ccaa-44ac-b7fd-895563a37efd	abdominal pain not yet diagnosed, referred from clinic to the emergency department	UR	-4	Pain, discomfort, or itchiness
Royal Inland Hospital	b0df94d7-21b5-4021-9eb4-51199d602032	lymphadenopathy not yet diagnosed	GP	-4	Pain, discomfort, or itchiness
Royal Inland Hospital	e053427b-e082-451d-83a8-8a6a4b9d78fa	suicidal ideation, situational stress	UR	-3	I want to seek help related to violence against women.
Royal Inland Hospital	9d7acb38-8997-40fd-87f4-6d18bb02598d	tachycardia and anxiety secondary to hyperthyroidism	GP	-4	Pain, discomfort, or itchiness
Royal Inland Hospital	5b126d9a-314c-428d-b78a-da53c6dc7ae6	right upper quadrant abdominal pain not yet diagnosed during pregnancy	UR	-4	Severe abdominal pain in pregnancy
Byron Family Medical Centre	4a579118-432e-4fea-a42e-58acf11e1159	mood disorder	GP	-3	Other
Byron Family Medical Centre	6f72d13f-2247-49f7-ac46-26c4c5585687	likely viral conjunctivitis, possible bacterial component	MM	-3	Other
Byron Family Medical Centre	398fdc5c-8ebf-44e6-9408-7ffd93284444	insect bite	MM	-3	Other
Byron Family Medical Centre	027a7c7d-f6ec-458d-a5ea-5f8ef4d4ee19	actinic keratosis and seborrheic keratosis	GP	-3	Skin or hair related concerns (non-injury related)
Byron Family Medical Centre	91863179-4e81-4fdf-ba68-5cb981ab245a	worsening hip pain secondary to osteoarthritis, impacted cerumen in ears, pedal edema possibly secondary to medications	MM	-3	Other
Byron Family Medical Centre	e19df268-35c3-40e1-a8fe-b5e7d503df0a	cellulitis	MM	-3	Other
Byron Family Medical Centre	fcdccaa2-bb26-4af4-b69e-5332f57be1dc	seborrheic keratosis	Home	-3	Skin or hair related concerns (non-injury related)
Byron Family Medical Centre	5f6c31e6-0c5e-45b4-9c8a-175a1aba3ee0	possible urinary tract infection	GP	-3	Pain, discomfort, or itchiness
Byron Family Medical Centre	e5ed1b61-fd73-4804-978b-888e7ea02b34	intermittent postural hypotension	GP	-3	Other
Byron Family Medical Centre	6ff1a809-268f-451d-8932-82d9af206856	evaluation for right hip arthroplasty	FU	-3	Other
Byron Family Medical Centre	9ee09366-ab6b-4a82-bdf3-8190c1f4d5a8	Constipation, likely irritable bowel syndrome	GP	-3	Other
Byron Family Medical Centre	2f2393f5-2dcd-461b-8dc0-0ae11e4636b5	rash not yet diagnosed	GP	-2	Skin or hair related concerns (non-injury related)
Byron Family Medical Centre	c61162ec-7923-4776-97d0-40fea729e0a9	cough not yet diagnosed	GP	-4	Pain, discomfort, or itchiness
Byron Family Medical Centre	9d2026f9-613f-4f1d-aba3-615a6883cd18	actinic keratosis	GP	-3	Skin or hair related concerns (non-injury related)
Byron Family Medical Centre	3bc6c157-f50b-44f6-9db6-2232a8a8ac0e	arthritis of finger and toes	Home	-3	Pain, discomfort, or itchiness
Byron Family Medical Centre	20f19c9f-a957-49aa-8fba-3bbc80865ddb	anxiety and sleep issues	GP	-3	Other
Byron Family Medical Centre	cb49a2d2-9785-4385-bfbd-32467d3c8dc4	Sebaceous pilar cyst	GP	-3	Skin or hair related concerns (non-injury related)
Byron Family Medical Centre	c4145222-a0b9-471c-856d-0bde7e9cfc6f	muscular back pain, hip pain likely osteoarthritis or muscula, referral to osteopath	GP	-3	Pain, discomfort, or itchiness
Byron Family Medical Centre	417b0e7c-7374-477f-bfec-00f81751ce67	depression	GP	-3	Other
Byron Family Medical Centre	02c3719d-9bc8-446d-b961-02e14036e35a	restless legs syndrome	GP	-3	Pain, discomfort, or itchiness
Byron Family Medical Centre	9767508f-237a-4d78-83dd-a6031f46ad6a	squamous cell carcinoma or keratoacanthoma	MM	-3	Other
Byron Family Medical Centre	1e9ee1be-27b5-4d9e-ba4a-a4544b4a5b3e	foot pain not yet diagnosed	GP	-3	Pain, discomfort, or itchiness
Byron Family Medical Centre	4b74b75a-ece7-4e32-9fa8-9ed9def67073	improving eyebrow abscess	GP	-3	Skin or hair related concerns (non-injury related)
Byron Family Medical Centre	bbab8211-1c1b-42d6-a8fa-c51b633b5717	fibrocystic breast changes	GP	-3	Other
Byron Family Medical Centre	d632cc51-a7c6-406e-a2aa-1271b656a0c5	headache possibly secondary to medication side-effects	MM	-3	Other
Byron Family Medical Centre	a58050e8-8672-4d1a-a916-3b26e039d9f0	seborrheic keratosis	Home	-3	Skin or hair related concerns (non-injury related)
Byron Family Medical Centre	a3acdd7e-c8f9-4f57-82cc-c4fcf93d44cc	right otitis media	GP	-3	I feel sick or unwell
Byron Family Medical Centre	e1b48140-a804-4d4e-8c17-c1ecdccc26ec	mild acne	MM	-3	Other
Byron Family Medical Centre	fd741b4c-4f92-46e0-89b9-dfdeab70b9e4	upper respiratory tract infection	Home	-3	I feel sick or unwell
Byron Family Medical Centre	24b9f99f-f4af-4172-8032-73dba2cd3239	lower back pain not yet diagnosed	GP	-2	Pain, discomfort, or itchiness
Byron Family Medical Centre	62e592c9-d23e-4acb-ac7f-24f122256323	no urinary tract infection	Home	-3	Pain, discomfort, or itchiness
Byron Family Medical Centre	a20501de-2d39-49b5-b249-bd9e087d3f4e	erectile dysfunction	GP	-3	Other
Byron Family Medical Centre	11f30256-48e8-4b2a-b9a5-0e4b156b4e53	influenza vaccination	GP	-3	Other
Byron Family Medical Centre	fe21b52a-d292-4e8a-9d85-b185fd05eefd	Lipoma	GP	-3	Other
Byron Family Medical Centre	78e4d7bf-8aa0-4a4a-a7cb-66500a9daacb	likely osteoarthritis of the knee	Home	-3	Pain, discomfort, or itchiness
Byron Family Medical Centre	a81d9300-f4ee-49bc-ae99-804943c07a3d	likely olecranon bursitis	Home	-3	Other
Byron Family Medical Centre	beab7dd0-7344-4c0e-95c7-0cb68a35bcee	obsessive compulsive disorder	GP	-3	Other
Byron Family Medical Centre	ff6f9ab1-0218-4e9e-b81c-9fe4c17ff4cd	enlarged node, gland, or mass	GP	-3	Other
Byron Family Medical Centre	23e33037-c47a-4bd2-9390-183c038bff8d	acne with referral to dermatology	GP	-3	Skin or hair related concerns (non-injury related)
Byron Family Medical Centre	4e06797a-0116-4df1-96a2-4df2ac467071	Eczema	Home	-2	Skin or hair related concerns (non-injury related)
Byron Family Medical Centre	a3a0b8e1-5938-4fc0-894f-d41857f7d748	leg pain not yet diagnosed: possible metabolic abnormality or PMR or dermatomyositis	GP	-3	Pain, discomfort, or itchiness
Byron Family Medical Centre	f485a844-bbbf-44dd-a217-f1f3a1460940	abscess in chest	UR	-4	Pain, discomfort, or itchiness
Byron Family Medical Centre	53377c82-0a34-4b26-830c-8d4aa83c936d	vaccination, family planning, possible attension deficit hyperactivity disorder	GP	-3	Other
Byron Family Medical Centre	76544baf-8630-4ab0-8b62-243d30510dac	paroxysmal nocturnal dyspena not yet diagnosed secondary to obstructive sleep apnea or congestive heart failure	UR	-4	Difficulties breathing (more than just a stuffy nose or a sore throat)
Byron Family Medical Centre	679f0216-d367-43b9-b772-933aee660a80	eye floaters not yet diagnosed, conjunctivitis	GP	-3	Other
Byron Family Medical Centre	7d979ecf-2117-4612-9a71-0fa50d7558a4	bacterial conjunctivitis	GP	-4	Pain, discomfort, or itchiness
Byron Family Medical Centre	b8261336-b08e-4fc2-aca9-37ed707eabf5	obstructive sleep apnea with ongoing management with CPAP	GP	-3	Other
Byron Family Medical Centre	4daae26e-fac7-4666-a887-5aeb5494a396	vaccination, discussion of contraception	GP	-3	Other
Byron Family Medical Centre	532244fb-86bc-4768-afe5-816a38ce6cfe	erectile dysfunction, vaccinations, elevated blood pressure	GP	-3	Other
Byron Family Medical Centre	7929911b-b794-428f-bf9c-83895f344f1b	chronic rhinosinusitis	GP	-3	Other
Byron Family Medical Centre	c0e4ebce-c245-4ead-a769-1ebb5ee1219a	migraines not well controlled, lipoma	MM	-3	Other
Byron Family Medical Centre	2445f8a6-67ea-4130-975e-c6063393bc81	depression	GP	-3	Other
Byron Family Medical Centre	2db48f9b-3e21-4fb3-9c5a-6fd4f8d53ce2	anxiety, anxiety regarding hypertension	GP	-3	Other
Byron Family Medical Centre	134e5385-5016-4e0d-8bb5-38e4d0406d67	possible appendicitis	UR	-4	Pain, discomfort, or itchiness
Byron Family Medical Centre	407d0ad5-c30a-4ff7-8b37-a17ba8f30924	mononucleosis and poorly controlled tension headaches	GP	-3	I feel sick or unwell
Byron Family Medical Centre	5d9c4bd8-3226-4d48-b6bc-8e1a1d4b61cb	erectile dysfunction, other issues were for follow-up	GP	-3	Other
Byron Family Medical Centre	a802cc37-8296-4dd8-85cd-f544f2072ec1	possible seborreic keratosis	Home	-2	Skin or hair related concerns (non-injury related)
Byron Family Medical Centre	6da28bb1-672c-4ee7-a18f-b6591a902616	herpes zoster	GP	-2	Skin or hair related concerns (non-injury related)
Byron Family Medical Centre	c003b026-0282-40e1-84be-a3407bdcc8bd	acute otitis externa	GP	-3	Pain, discomfort, or itchiness
Byron Family Medical Centre	91608af3-1efa-42bc-a4bc-f21188cfaae6	knee sprain and MCL strain	GP	-3	Other
Byron Family Medical Centre	dda9bab7-e11f-4ced-a475-3c50684dbbf5	superficial laceration to finger	GP	-3	Injury or bleeding
Byron Family Medical Centre	8550337a-9c21-4683-8b4c-23d8b3ed35db	hypertension	GP	-3	Other
Byron Family Medical Centre	22e15100-d0d0-4826-b7c7-ff3c45a62671	dermatitis not yet diagnosed, cough possibly secondary to allergies, possible musculoskeletal chest pain	Home	-2	Pain, discomfort, or itchiness
Byron Family Medical Centre	471144b8-134e-4855-ba39-7ce7980420ba	drug abuse and depressive disorder	MM	-3	Not sure if pregnant, has not done home pregnancy test
Byron Family Medical Centre	a31140bb-1261-4c1a-b021-07841bac2cc8	likely viral pharyngitis	Home	-2	Difficulties breathing (more than just a stuffy nose or a sore throat)
Byron Family Medical Centre	98ca1c13-2ea3-4c5f-bc92-8f978b5dad1e	pain secondary to known sternal fracture, neck strain	GP	-4	Pain, discomfort, or itchiness
Byron Family Medical Centre	8d8e486c-d697-4ace-9e91-3ea680fb8446	depression and anxiety	GP	-3	Other
Byron Family Medical Centre	ce7b6829-2395-447c-b27d-7e12ce904b0d	viral upper respiratory tract infection	home	-3	Difficulties breathing (more than just a stuffy nose or a sore throat)
Byron Family Medical Centre	b0e3e98d-5a1d-477d-a229-d833850a3874	soft tissue injury of lower back pain	home	-2	Injury or bleeding
Byron Family Medical Centre	6efaa89d-eccd-4667-a666-6ba3c10711df	actinic keratosis	GP	-3	Skin or hair related concerns (non-injury related)
Byron Family Medical Centre	16613503-a2fe-4ebc-8db7-8a17a6c87fe7	reactive lymph node, cervical adenitis, or malignancy	GP	-3	Other
Byron Family Medical Centre	7f08cc45-1fb9-4f06-9133-dfbd621db1f5	vaginitis	GP	-3	Pain, discomfort, or itchiness
Byron Family Medical Centre	8b409428-3d85-4043-8625-73cb9fd2ef36	congestive heart failure, hyponatremia, and polymyalgia rheumatica	MM	-3	Other
Byron Family Medical Centre	9306270a-36a3-4fae-94ea-42f91b20e439	concussion or whiplash injury	UR	-4	Injury or bleeding
Byron Family Medical Centre	7b280cf7-b5e4-4a4d-a820-cf57554a11eb	influenza vaccination	GP	-3	Other
Byron Family Medical Centre	6df502c5-3473-48ac-9ece-37d7bbc65909	influenza vaccination	GP	-3	Other
Byron Family Medical Centre	a6e12269-1eb4-467a-a079-85c6bf3e0d52	viral upper respiratory tract infection	Home	-4	Difficulties breathing (more than just a stuffy nose or a sore throat)
Byron Family Medical Centre	d03f91c4-3f2c-4879-b50d-ffde2180f49e	cerumen impaction versus otitis media	GP	-3	Pain, discomfort, or itchiness
Byron Family Medical Centre	7de442db-40ea-474c-b546-b29f25df599b	painful vaginal area not yet diagnosed	GP	-3	Pain, discomfort, or itchiness
Byron Family Medical Centre	51fbd884-8ae6-4496-80de-42183e3fbb28	cystitis	GP	-3	Pain, discomfort, or itchiness
Byron Family Medical Centre	8d55246a-5b1f-469e-9872-da05044df15e	urinary frequency	GP	-3	Other
Byron Family Medical Centre	5cc7da9b-e63d-4d68-8f48-44480571719b	bipolar disorder or hypomania	GP	-3	Other
Byron Family Medical Centre	d5562e16-1331-4453-ac9f-26818a6ca670	possible fracture of foot	UR	-4	Injury or bleeding
Byron Family Medical Centre	64cbfaf7-25c9-4f3a-9fd4-5f724ee139f0	onychomycosis	GP	-3	Other
Byron Family Medical Centre	8750daf8-8648-45d0-b768-8999b29a8353	mild head truma without concussion	Home	-2	Injury or bleeding
Byron Family Medical Centre	315acf42-01f6-4715-aabe-3fc6dc2de954	viral upper respiratory tract infection, rhinitis	MM	-3	I want to learn more about contraception.
Byron Family Medical Centre	74fe8ad7-7c12-41c1-af0e-8a96a7f24629	palpitations not yet diagnosed	GP	-3	Other
Byron Family Medical Centre	f95e20bc-f331-4c0f-b2b7-51f28951236a	query rotator cuff injury	GP	-2	Pain, discomfort, or itchiness
Byron Family Medical Centre	c0976691-0c16-4c2f-9eca-23de7343da70	urinary tract infection	GP	-3	Pain, discomfort, or itchiness
Byron Family Medical Centre	054e9330-90ee-46c9-9375-1933795575ed	prenatal visit	FU	-3	Other
Byron Family Medical Centre	c6a85f48-4d6a-4c64-a7f0-5f8a41071a9b	urinary tract infection, possible vaginal candidiasis, active pregnancy	GP	-3	Other
Byron Family Medical Centre	57e6ca87-7db3-49b6-b995-3939a2ad2e54	possible herpes simplex of labia	Home	-2	Pain, discomfort, or itchiness
Byron Family Medical Centre	1ccf74b0-3eda-48c9-90cd-339ecb6fb92f	tiredness likely from hypotension and polypharmacy	MM	-2	Difficulties breathing (more than just a stuffy nose or a sore throat)
Byron Family Medical Centre	ac7412e1-13a4-4749-9bb0-75c1a4d8f38e	viral upper respiratory tract infection	MM	-2	Skin or hair related concerns (non-injury related)
Byron Family Medical Centre	88bea827-2a34-4442-8083-4afaf6bd6b43	osteoarthritis or bursitis, injection if this does not improve	Home	-3	Pain, discomfort, or itchiness
Byron Family Medical Centre	d5b8e594-b755-42a9-bbc0-c6f0cac7514c	ruptured Baker’s cyst	Home	-2	Injury or bleeding
Byron Family Medical Centre	0d378c65-1257-4a5b-b2a4-39d703c493fb	post surgical diarrhea	GP	-3	Other
Byron Family Medical Centre	da5cefc0-8c20-4bbe-a43e-2840b5fe279e	urinary tract infection, contact dermatitis of labia majora	GP	-3	Pain, discomfort, or itchiness
Byron Family Medical Centre	2524fd8d-83c0-4e66-a759-9b68cbb4da69	vaginal candidiasis	home	-3	Pain, discomfort, or itchiness
Byron Family Medical Centre	93077386-9dd5-400a-b72f-6be3a937b120	cough not yet diagnosed	GP	-3	I feel sick or unwell
Byron Family Medical Centre	a1711825-7ae5-4c43-a8e9-72fbf68a14fb	likely viral gastroenteritis	Home	-3	I feel sick or unwell
Byron Family Medical Centre	bf1881f0-b70f-47a7-b4d5-0545e6494850	reassessment of urinary tract infection	GP	-3	Pain, discomfort, or itchiness
Byron Family Medical Centre	e3d086a9-afd9-484e-a058-dda515086cca	mild side effects from medications, immunizations	GP	-3	Other
Byron Family Medical Centre	62c6f20c-a780-44c2-80b6-0e3f2aea35b4	shingles vaccination	GP	-3	Other
Byron Family Medical Centre	326b7fff-4450-463d-afde-dd60d5e06650	chest pain not yet diagnosed	UR	-3	Other
Byron Family Medical Centre	4faab6b5-9067-4630-b04a-cd1e67823a20	chronic right upper quadrant pain not yet diagnosed	UR	-4	Pain, discomfort, or itchiness
Byron Family Medical Centre	8b6fdaa8-9fe9-4219-a643-19ad631b7ab4	likely femoral-acetabular impingement	Home	-3	Pain, discomfort, or itchiness
Byron Family Medical Centre	7bfabbc5-7149-4c95-9363-ce7a08ab3e0f	essential hypertension	GP	-3	Other
Byron Family Medical Centre	c5b8b4b1-0e99-4c8a-a40a-42f58e805a5c	likely osteoarthritis	Home	-2	Pain, discomfort, or itchiness
Byron Family Medical Centre	5af81617-fa04-41af-8fa2-026befff1973	vulvovaginal candidiasis during pregnancy	MM	-4	Swelling of the fingers, face and/or legs
Byron Family Medical Centre	859c1469-367f-4cb3-9448-aa49d627f25c	hypertension	GP	-3	Other
Byron Family Medical Centre	7c95a9e3-ee3e-4664-89fe-9d72990b17a5	benign paroxysmal positional vertigo, actinic keratosis, seborrheic keratosis, flu vaccination	GP	-3	Other
Byron Family Medical Centre	ea1ec5df-4515-45c2-8a0c-657af4d14eec	abscess with incision and drainage	UR	-3	Pain, discomfort, or itchiness
Byron Family Medical Centre	86014aee-353d-457d-9509-19370ecdd13a	possible basal cell carcinoma, intentional weight loss	GP	-3	Skin or hair related concerns (non-injury related)
Byron Family Medical Centre	1e4f1216-03c0-4149-b5b2-e802d11fc3f8	knee osteoarthritis vs cartilage tear vs ligament damage	GP	-3	Pain, discomfort, or itchiness
Byron Family Medical Centre	b63b7123-deee-409b-8b56-aaea00fb813c	seborrheic keratosis, hypertension	MM	-2	I want to seek help related to violence against women.
Byron Family Medical Centre	8c20885f-05ab-40c9-92c0-9a1d2ed44150	post-operative iron deficiency	GP	-3	I feel sick or unwell
Byron Family Medical Centre	d961e1b7-01e2-4d57-8e63-032fb29e93df	influenza immunization	GP	-3	Other
Byron Family Medical Centre	60854664-c47e-465c-88f6-f0b23a4226dd	fungal umbilical wound infection, possible vaginal candidiasis, immunizations	MM	-2	I want to seek help related to violence against women.
Byron Family Medical Centre	e8ed8c2f-416e-436b-b917-60564f1b7856	influenza vaccination	GP	-3	Other
Byron Family Medical Centre	dd93fb95-9ada-440c-bd2b-c65fbcaaaf10	follow-up post dilation and curettage following miscarriage	FU	-2	Not sure if pregnant, has not done home pregnancy test
Byron Family Medical Centre	33db0e02-fa6f-44db-bab9-f04b50e360e1	urinary tract infection	GP	-3	Pain, discomfort, or itchiness
Byron Family Medical Centre	edb7aa3c-309f-4d2f-8330-5e45d7774f1c	possible cellulitis surrounding tracheostomy	UR	-2	Pain, discomfort, or itchiness
Byron Family Medical Centre	93f4659e-b38b-4ba2-8c1b-37db446fc745	hallux and calcaneus pain, renewal of oral contraceptive, dog bite with possible cellulitis	MM	-4	Injury or bleeding	the visit was about an animal bite, but the patient says he was not bitten by an animal
Byron Family Medical Centre	152859b3-a49e-41ad-a037-f2d18193e03c	urinary tract infection or prostatitis	GP	-3	Other
Byron Family Medical Centre	c9187ee3-5565-4799-8380-ba7fa9e7e21a	asthma exacerbation or viral pharyngitis	UR	-4	Difficulties breathing (more than just a stuffy nose or a sore throat)
Byron Family Medical Centre	e3bf44a9-3166-4d70-8b93-a886113d6b3a	needle stick injury, ruptured axillary cyst	MM	-3	Other
Byron Family Medical Centre	df85ba88-4ff2-44b0-980c-5ace16373db7	radiculopathy from previous spinal fracture	GP	-3	Other
VFMC	6c041685-1ce4-4568-b7ab-5bb174a0922a	post-traumatic stress disorder, agoraphobia, manic depression	GP	-3	Other
VFMC	8db5d4f4-5d69-4d0d-83eb-09cef296ba1d	neurological or anxiety attack episodes	GP	-3	I feel sick or unwell
VFMC	25be2365-c55a-4261-89b2-e45f54620d17	non-pregnant female	Home	-2	Not sure if pregnant; have not done home pregnancy test
VFMC	405b674e-51e8-42de-ad60-f749df2c4a0c	allergic symptoms	GP	-3	Other
VFMC	fc5f9b2b-496c-4764-be10-5cd451926d4d	possible hypoxic brain injury or psychosis	MM	-3	I want to learn more about contraception.
VFMC	b8c44571-f0d3-4e94-99cb-3539693b146a	depression	GP	-3	Other
VFMC	23f79cf0-a0fe-40fd-840a-3f02e718e10f	severe lower back pain, possible skeletal pathology or sciatica or meralgia paresthetica possibly secondary to soft tissue injury	UR	-4	Pain, discomfort, or itchiness
VFMC	f6a8b1c2-956d-4eba-a7d2-fb381b2409d7	urticarial rashes from multiple wasp stings	GP	-3	Pain, discomfort, or itchiness
VFMC	8d1fa1cd-7b24-40e7-a562-0ed448b286e6	acute lower back injury, discogenic or ligamentous or muscular spasms	GP	-4	Stroke, or cannot move/feel a body part
VFMC	db642c50-6b8f-4cf7-a6c5-091999ad8d68	pectus excavatum, health anxiety	GP	-3	Other
VFMC	c44dd5bf-dc21-4e6c-91f0-f3ac27215d28	depression and bipolar disorder	GP	-3	Other
VFMC	8c3059b8-6bca-49a3-8680-72e1353ec078	vertigo, diabetes, poor medication compliance	GP	-3	I feel sick or unwell
VFMC	2fdd7ba5-a933-4476-8b38-e243443ea68c	c-section incision with incomplete wound closure or possible infection	UR	-3	Skin or hair related concerns (non-injury related)
VFMC	82917b9c-ab7f-4685-81e8-75f851434259	acute hyperglycemia	GP	-3	Other
VFMC	27dd0d8e-56a2-4b2a-aae0-c5194eb11f72	anxiety and depression	GP	-3	I feel sick or unwell
VFMC	271d7514-b7ad-483f-b186-010f2bdc7cf6	lateral epicondylitis	Home	-2	Pain, discomfort, or itchiness
VFMC	4449b713-8171-4916-a4e6-ef555e0b8320	follow-up prenatal visit	FU	-3	Other
VFMC	a85d20fb-e386-4457-aa69-43d793534e91	headache likely secondary to tapering doses of lyrica and methadone	GP	-4	Pain, discomfort, or itchiness
VFMC	b35089f0-f70c-4812-ad3c-d3e16547ddf2	nausea during first trimester pregnancy	UR	-4	Nausea and/or vomiting
VFMC	942dc22d-e077-4a14-88d6-e073a60caa46	influenza immunization	MM	-2	I want to seek help related to violence against women.
VFMC	a07da8e4-a321-4498-a2f7-8ad58a2bd580	eczema	Home	-2	Skin or hair related concerns (non-injury related)
VFMC	0d16ceff-7833-4988-bbef-9c2e79857c19	adjustment disorder	Home	-2	I want to seek help related to violence against women.
VFMC	32449797-71ef-44ef-bf36-298a3308a05b	abdominal pain, possible diverticulosis or diverticulitis	MM	-3	Other	Patient denied pain
VFMC	e71a7dee-5253-4a21-a1d9-de7be60d4d7e	mildly symptomatic bradycardia	GP	-3	Other
VFMC	0350cbac-c146-403b-a71c-9e6efc6b22b3	possible congestive heart failure	UR	-4	Difficulties breathing (more than just a stuffy nose or a sore throat)
VFMC	7fdbb1f8-e01e-4248-a18d-84d434a7ca17	persistent upper airway cough syndrome or post-infectious cough	GP	-3	Other
VFMC	6e24495d-a2cf-4fb1-9af3-f30ec8441f42	otitis externa	MM	-3	Other
VFMC	8ccc034d-645a-4b58-b0bf-2e3ee365e9e1	possible biliary colic	GP	-3	Pain, discomfort, or itchiness
VFMC	ca0a6694-cfa2-4184-b935-08a1f987fad4	abdominal pain and vaginal bleeding, possible ectopic pregnancy, possible PCOS	UR	-4	Pain, discomfort, or itchiness
VFMC	12f7bd86-7a85-4670-bdf4-f46f28e96c4f	likely upper respiratory tract infection with torticollis	Home	-3	I feel sick or unwell
VFMC	7a59121e-3f72-4cb3-9879-9e7fe2bfd506	dizziness secondary to perimenopause	GP	-3	Other
VFMC	f55d64ec-69ed-451f-830e-1fcfd0cb18bf	abdominal pain from hydromorphone	GP	-3	Pain, discomfort, or itchiness
VFMC	8c1776d9-7041-4624-b0cd-ef71c9e8df6f	hip and knee compliants referred to orthopedics	GP	-3	Pain, discomfort, or itchiness
VFMC	d59d8046-5d89-4774-a140-d7d4f2e13261	left lower lobe pneumonia	UR	-4	I feel sick or unwell
VFMC	fec1cb2c-171c-4f25-a230-17a55ce1f95e	urinary incontinence likely from overactive bladder, possible infection	GP	-3	Other
VFMC	d4f0d165-b042-478e-b6ad-2a6e6f3b5b47	chronic pain	GP	-3	Pain, discomfort, or itchiness
VFMC	8be0c524-476f-4bb0-b46a-13f0501454db	post-traumatic stress disorder or bipolar or borderline personality disorder, contraceptive advise	MM	-2	Pain, discomfort, or itchiness	Patient’s reasons for visit was shoulder pain
VFMC	4241d981-839d-424f-bf08-e6fb12be4863	likely ankle strain	MM	-3	Other
VFMC	90e2c47c-b3ec-4d78-afd4-3efa8f2b7adc	recurrent trochanteric bursitis	MM	-3	Other
VFMC	5dee2a45-e266-4137-8bbf-e7e64c2fb926	chronic fatigue not yet diagnosed with superimposed likely viral respiratory tract infection	GP	-3	Pain, discomfort, or itchiness
VFMC	cfb65e01-3a4f-4b6e-b10b-2276291ffba8	bunions or recurrent anal fissure	MM	-3	Other	Unclear if the patient’s concern was bunions or fissures
VFMC	6451dd40-c7a3-4274-b37b-e83b0cbe7c4f	chronic cough	GP	-3	Difficulties breathing (more than just a stuffy nose or a sore throat)
VFMC	2581954f-94ed-42c8-9554-f5fdddddab62	insomnia	MM	-3	Pain, discomfort, or itchiness
VFMC	be24da7e-2ac6-48e5-b2f3-dd6c896dc306	possible facial lipoma	GP	-3	Other
VFMC	16d5c498-30fa-4283-9edf-9f2c99676d3e	Diarrhea not yet diagnosed	GP	-3	Other
VFMC	c636befe-af68-423b-a20d-6da8ef880df6	Hypertension	GP	-3	Other
VFMC	cabe3ade-b27c-46ca-b0e5-74538e542710	lower back pain referred for physiotherapy	GP	-4	Pain, discomfort, or itchiness
VFMC	7e7c6140-45d1-472c-a08e-b6ad7f9ec818	Possible diverticulosis or urinary tract infection	GP	-3	Pain, discomfort, or itchiness
VFMC	9b2a1098-22d3-49c8-bdd6-1a3a4b1f1078	Guyon's canal compression or neuropraxia of ulnar nerve secondary to trauma	GP	-3	Injury or bleeding
VFMC	5fcb14d0-b203-4740-8777-c0b8976756e5	sleep apnea	GP	-3	Other
VFMC	66383039-3d31-482a-a253-874d73ca73bd	post-surgical bruising	UR	-4	Injury or bleeding
VFMC	f37f9724-1775-45ca-9c90-2f8ae2df632f	recurrent back pain with unclear etiology	GP	-3	Pain, discomfort, or itchiness
VFMC	ae1480d9-6ea3-4223-9e90-c4d47ed27996	likely viral pharyngitis	Home	-4	Pain, discomfort, or itchiness
VFMC	83256792-a5cd-4535-b83e-cd12e8592d96	acute sinusitis treated with antibiotics	GP	-4	I feel sick or unwell
VFMC	a65662c1-e056-433e-812b-007e9f9561d0	lightheadedness and fatigue not yet diagnosed	GP	-3	Other
VFMC	6ab24a58-d88e-4ebd-9483-cb5745a0d2a3	foot pain treated with orthotics	GP	-3	Pain, discomfort, or itchiness
VFMC	2262ee50-6564-4dae-8926-9e5f03fe5f81	new pregnancy	GP	-3	Have not seen anyone re:pregnancy
VFMC	f84471af-e7e6-4420-813f-38e396408b1e	change in urine color likely secondary to dehydration, intermitten leg swelling not yet diagnosed	GP	-3	Other
VFMC	3e478d73-4c0c-44df-8f84-968470aeaf81	muscle strain	Home	-2	Pain, discomfort, or itchiness
VFMC	b3bb4aef-2b39-4cb4-a837-b0e5e49f5dc9	likely irritable bowel syndrome with consideration of gastroenterology referral	GP	-3	Other
VFMC	01a6e4a3-9a02-4f20-af81-d69c957f82b8	actinic keratosis	GP	-3	Skin or hair related concerns (non-injury related)
VFMC	7f1ef88f-893b-4d5b-b742-44d395fc36ad	bleeding external hemorroid	Home	-3	Injury or bleeding
VFMC	72a5b10f-c27d-44df-87cb-b997134f387d	pterygium	GP	-3	Other
VFMC	6e1a4ab0-5bfc-4230-be78-12437c04c802	suspicious skin lesion with plan for biopsy	GP	-3	Skin or hair related concerns (non-injury related)
VFMC	edb07eaa-2ac9-4796-bd7e-8c45dfab6b40	non-incarcerated periumbilical hernia, patient unable to reduce hernia	UR	-4	Pain, discomfort, or itchiness
VFMC	424290eb-cef0-466c-9262-9986b7de767e	follow-up visit for knee injection	FU	-2	Pain, discomfort, or itchiness
VFMC	df7b3440-bab8-47f5-a726-2b28528082be	ear tinnitus, possibly related to viral upper respiratory tract infection or benign paroxysmal positional vertigo	GP	-3	Other
VFMC	862e4a44-b37c-4811-b4c6-dd706dec7c2b	possible sexually transmitted infection	GP	-3	Pain, discomfort, or itchiness
VFMC	f0493d35-7bab-4343-9c65-52e9a770c68c	likely muscle tension headache or viral or other	Home	-3	I feel sick or unwell
VFMC	87acfc8e-53c3-418d-9b85-af3174ae2625	decreased libido secondary to medications	GP	-3	Other
VFMC	a46db917-c707-47d2-9cca-313f6201f840	possible rotator cuff injury not yet diagnosed	GP	-2	Pain, discomfort, or itchiness
VFMC	df976474-b565-4f17-a56e-14fdbfc21903	identification of torus palatinus of palate	GP	-3	Other
VFMC	77847a73-58fe-4ae8-8071-f74aed455609	dizziness secondary to medications	GP	-3	Other
VFMC	666369b2-743a-49d5-9898-c08297dd6463	plantar fasciitis	Home	-2	Pain, discomfort, or itchiness
VFMC	e8eca72f-5083-4a99-8370-7dc9f9102e80	new disability application	GP	-3	Other
VFMC	f109c277-babd-43fc-a500-31ad48b10c9d	right arm numbness secondary to fall sent for electromyography	GP	-3	Stroke, or cannot move/feel a body part
VFMC	c3f0f4ca-da8f-44f4-a449-608884264aca	cold sore treated with acyclovir	GP	-3	Skin or hair related concerns (non-injury related)
VFMC	1d5fcd25-f556-4741-a4c9-e67aa7cc7c68	lightheadedness likely secondary to diet	GP	-3	Other
VFMC	244dc2a8-ccd7-4659-8c60-953db7a4aa03	superficial laceration to left foot	Home	-2	Injury or bleeding
VFMC	0d4ac211-5d03-4095-888a-70e370628c4d	anxiety, contraception	GP	-3	Other
VFMC	6379ceb6-2046-4f0a-91e0-fae17d97e75d	persistent back pain	GP	-3	Injury or bleeding
VFMC	d066f5fc-4f78-4e68-975c-5be21b327fa8	metatarsalgia and plantar fasciitis treated with orthotics	GP	-3	Pain, discomfort, or itchiness
VFMC	01d554ad-8030-4de9-999d-592e1e7f4bc9	ligament injury of ankle	MM	-3	I want to learn more about contraception.
VFMC	f87309af-a39a-4f8d-9c13-ea4103dc0cfd	depression and exercise induced vomiting	GP	-3	Severe abdominal pain
VFMC	80b72015-f77f-4d41-9b2b-924a3b610841	galactorrhea	GP	-3	Other
VFMC	5a40890e-ae64-4b5f-ae1a-0be30cb8967b	Psoriasis, trigger finger, fibromyalgia	MM	-3	Other
VFMC	2c17a60e-dfd6-48af-a04e-c51dfd0acbb2	atopic dermatitis	Home	-2	Skin or hair related concerns (non-injury related)
VFMC	f817914c-b28d-4208-b5d7-7e87062e0159	chronic pain	GP	-4	Pain, discomfort, or itchiness
VFMC	aa3e4d46-493a-4860-bd8e-0fbd517ad3ce	gastroesophageal reflux disorder	MM	-3	I want to learn more about contraception.
VFMC	dc3b5dd5-ec96-47a3-b2fc-7ea22bf743aa	follow-up for ankle fracture in air cast boot	FU	-4	Injury or bleeding
VFMC	5c09c0d3-fe7f-4fde-ab0a-8133686aaef1	low mood with passive suicidal ideation	GP	-3	I want to seek help related to violence against women.
VFMC	7a146944-ae0c-41a0-a475-96392d8422dc	urinary tract infection	MM	-2	I want to seek help related to violence against women.
VFMC	538a3990-056d-4493-b5dc-fa08c02fe581	dermatitis	Home	-2	Skin or hair related concerns (non-injury related)
VFMC	679dc22e-3746-4df0-894e-8b8ac036681d	mild otitis externa with temporal mandibular joint pain	GP	-3	I feel sick or unwell
VFMC	b0c6ad2d-373d-4643-8790-13fddbd9f74c	severe diarrhea possibly secondary to to antibiotics	UR	-4	I feel sick or unwell
VFMC	ed15a508-6dec-4d19-82e9-9b0812c20c0e	bronchitis and possible pneumonia	UR	-4	I feel sick or unwell
VFMC	ad31af8c-a1d2-411e-a437-17dece2db220	bartholin gland cyst or abscess	GP	-3	Pain, discomfort, or itchiness
VFMC	74461fd8-5198-4bf7-9e50-1441b5e9f439	insect bites	Home	-3	Skin or hair related concerns (non-injury related)
VFMC	2ad6520d-bead-4d30-977f-6f39b0063844	sialadenitis secondary to partoid sialolithiasis treated with antibiotics	GP	-3	Other
VFMC	8be9c6d6-fe11-4321-a96e-586b37275c33	contraception	GP	-3	Other
VFMC	09710a86-45d4-40ae-80d0-3dbf3db2b67a	mental health	GP	-3	Other
VFMC	fc5eec96-2b5e-484b-8271-5f96cb2c963f	erectile dysfunction	GP	-3	Other
VFMC	a10de60e-ac09-4b9a-ad9f-813120d583f8	decreased mood	GP	-3	Other
VFMC	1b0d9bca-1929-4eea-b571-baf046ea502a	low mood and constant suicidal ideation	UR	-3	Other
VFMC	c9046d43-238f-483b-a116-eb00e5f1d388	possible sexually transmitted infection	GP	-3	Other
VFMC	98ee4adc-d16e-487f-9081-a97f11029211	chronic cough not yet diagnosed	GP	-3	Other
VFMC	73b963a1-d3f4-4756-aa9e-afe75ccef678	attention deficit hyperactivity disorder	GP	-3	Other
VFMC	f00db79c-3463-46aa-b7d3-d0a978a764c4	Hypertension	GP	-3	Other
VFMC	76ba6465-335b-4158-93a9-5f52344d5ff3	anxiety, insomnia	MM	-2	Difficulties breathing (more than just a stuffy nose or a sore throat)
VFMC	00efdebc-0972-41f4-b51b-0c6b75ad437f	repetitive strain injury of hands, strain of hip	GP	-3	Pain, discomfort, or itchiness
VFMC	de847624-1885-4eca-98b0-7795892b2f56	erectile dysfunction	GP	-3	Other
VFMC	8017c3a8-30f8-4329-b070-d73224eb2ede	arm and back pain not yet diagnosed	GP	-3	Other
VFMC	735fc56c-678d-4b32-94e0-0a922720c376	lump on neck not yet diagnosed	GP	-3	Other
VFMC	d926fe31-8e36-448b-92c6-1d270d297fde	counselling and medical forms	GP	-3	Other
VFMC	e22e4c98-5937-4e6f-9446-53e80d05a2df	follow-up for cardiac issues	FU	-3	Other
VFMC	b7929b5f-41bb-47ed-8e04-da02cf1d804e	immunocompromised patient with streptococcal pharyngitis, upper respiratory tract infection, treated with Clindamycin	UR	-4	I feel sick or unwell
VFMC	53627641-a125-4139-9d43-f035d9825c89	otitis externa	GP	-3	Other
VFMC	772a8a4a-0b11-448b-b063-5cfe58391e4f	anxiety	GP	-3	Other
VFMC	c3644840-d862-4df9-b57e-30f00df4fdfb	otitis media	GP	-3	Pain, discomfort, or itchiness
VFMC	07825252-4f26-4538-8133-3216bf435639	knee sprain referred to physiotherapy	GP	-3	Pain, discomfort, or itchiness
VFMC	82c07da6-3ad6-4dd9-a4df-13c9aeae919b	back pain not yet diagnosed	GP	-4	Pain, discomfort, or itchiness
VFMC	37db6010-d4dd-46eb-be96-8bd9911b016c	possible viral wheeze or bronchitis	Home	-4	Difficulties breathing (more than just a stuffy nose or a sore throat)
VFMC	a36638be-4d09-47d8-992d-985453d63bcd	smoking cessation	GP	-3	Other
VFMC	0f0fc3a0-7c5b-4ba3-b0ba-6394c8647b87	cystitis	MM	-3	Other
StJoes	6e15834a-e6ae-4326-9c39-1fe60433f556	cough	Home	-3	Other
StJoes	14ac7822-3df9-4e46-b016-07da79c041d1	perimenopausal changes	GP	-3	Other
StJoes	ee6509ee-199f-4d9e-a6ee-a57534b4983a	diarrhea, possibly from infection or medications	GP	-3	I feel sick or unwell
StJoes	b8f5d6b7-94e5-41a4-a3b7-ff37b402ce41	attention deficit hyperactivity disorder	MM	-4	Pain, discomfort, or itchiness
StJoes	34d37e77-e478-4955-b3cf-02513f9b14f9	prenatal check	FU	-3	Other
StJoes	7d9b1e5f-594e-4aa5-aee2-90fd121eb78f	depression	GP	-3	Other
StJoes	521d95c4-0d80-4823-8d5e-cba8dd421730	asthma exacerbation or viral pharyngitis	MM	-2	I want to seek help related to violence against women.
StJoes	1550a419-62d5-48a0-b831-ffc6178a94ea	anal fissure	GP	-3	Pain, discomfort, or itchiness
StJoes	d274a500-9cbf-4108-8486-2d5b8460837d	rash dermatitis	Home	-2	Pain, discomfort, or itchiness
StJoes	b0f02890-51cb-4384-9d8b-68e43f76dd88	f/u bloodwork	FU	-3	Other
StJoes	816e6802-89b4-4a4e-94b5-5de35bff86c7	chronic pain, hip pain not yet diagnosed	GP	-4	Pain, discomfort, or itchiness
StJoes	96426447-3bba-4de2-af0f-e13ca27935cf	general anxiety disorder, social phobia, OCD, MDD, possible tibial tendinopathy	GP	-3	Other
StJoes	76b80ad9-18fd-4a98-80b9-d775bd5057a8	finger crush injury	UR	-4	Injury or bleeding
StJoes	4ad8df27-a608-4bca-98b3-b2c4b7615734	hypothyroidism	GP	-3	Other
StJoes	caef2027-89b5-4087-b2cb-40d5e4e4aac0	sciatica, warts on finger	MM	-2	I want to seek help related to violence against women.
StJoes	8aa77767-758c-47ac-aa5d-5a3d774ce94b	back muscle strain requesting physiotherapy	MM	-3	Other
StJoes	484e34e2-aac9-4ee7-be98-1f4abd931263	abdominal wall muscle strain	Home	-4	Pain, discomfort, or itchiness
StJoes	397cf6ec-dac6-4684-b425-8e54001bf607	vaginal discharge not yet diagnosed	GP	-3	Other
StJoes	744d82ec-64f4-4413-ba0f-59cd19d9c8b5	vaginal symptoms not yet diagnosed	GP	-3	Pain, discomfort, or itchiness
StJoes	53848cb7-d6d3-4df6-bde6-3e3cdb12248b	fear of sexually transmitted disease	GP	-3	Other
StJoes	965f62b5-0e87-4e8a-88e3-943c967863d5	fatigue not yet diagnosed	GP	-3	I feel sick or unwell
StJoes	a88b7a01-674a-4aa5-8e39-b40a56d74e04	likely viral bronchitis	Home	-4	Difficulties breathing (more than just a stuffy nose or a sore throat)
StJoes	625e9ced-fd27-489e-a600-ab06ef693ee6	likely irritation of natal fold and vulva	Home	-2	Pain, discomfort, or itchiness
StJoes	3ac38b62-f808-4156-a605-c0f20ba86ee2	knee pain receiving injection	GP	-3	Pain, discomfort, or itchiness
StJoes	0549c559-2755-4acd-831e-17a7a3150a17	dermatitis or xerosis	Home	-2	Skin or hair related concerns (non-injury related)
StJoes	37f9f24e-ef0a-44f7-90be-80013c87e1b6	anal itchiness not yet diagnosed	GP	-3	Other
StJoes	f00328eb-1228-4161-adc6-83e72c13a36d	oral thrush	GP	-3	Other
StJoes	dca3420d-eb0a-4d6b-9174-893e6ebb78e6	possible gout	GP	-3	Other
StJoes	4c4c4d30-6f78-40c5-a185-44b676fcba79	constipation causing anal fissure	GP	-3	Other
StJoes	5a3e3dec-440b-4a51-b57b-3d6ffd14ac4e	opioid use disorder/withdrawal	UR	-4	I feel sick or unwell
StJoes	1c76ead7-885c-4600-8ce1-b7e629a93452	folliculitis	Home	-2	Pain, discomfort, or itchiness
StJoes	4485fd40-7c90-4af5-a5d5-0df66dab0431	persistent left shoulder pain	GP	-3	Pain, discomfort, or itchiness
StJoes	2eab0220-c296-443c-b649-fd6335bbee7a	excessive ear wax	MM	-2	I want to seek help related to violence against women.
StJoes	7b35a97e-4178-4430-9da2-4ea344b77970	dermatitis of ear canal	GP	-3	Pain, discomfort, or itchiness
StJoes	e7f5152e-0f5e-4979-8207-9b5b66f1e860	seborrheic keratosis	MM	-3	Other
StJoes	bbc43800-885f-491d-b1dc-ffd54871e928	recurrent left hand pain	GP	-3	Pain, discomfort, or itchiness
StJoes	5e66cba6-3fba-40db-b3a9-e20ac881b804	nausea during pregnancy	GP	-3	"Other" issues during pregnancy
StJoes	d7d745c0-7188-4690-93e1-86d2b60430fe	meniscal or medical collateral ligament strain	MM	-3	Other
StJoes	3b5d3205-8656-4ddd-9785-c6b437e29d98	atypical hyperkeratotic horn biopsied	GP	-3	Skin or hair related concerns (non-injury related)
StJoes	b8cce0d8-a109-4432-a66c-f0a1384926a7	vaginal atrophy, possible urinary tract infection	GP	-4	Pain, discomfort, or itchiness
StJoes	f05d6f47-de96-4677-a35e-9b280b6d7b18	ventral hernia	GP	-3	Pain, discomfort, or itchiness
StJoes	b6c5f096-0da2-46e1-908e-249fdedacb2a	post skin excision,	MM	-2	I want to seek help related to violence against women.
StJoes	5315b7a7-9851-4780-907c-f33dbcb59ea6	osteoarthritis of knee, possible meniscal tear or tight Sartorius muscle	GP	-3	Pain, discomfort, or itchiness
StJoes	e893e4ce-f714-4212-9c6d-b2a5186ecaa3	diverticulosis	GP	-4	Pain, discomfort, or itchiness
StJoes	f9859190-880f-4ec0-8d4e-2b0a77e79a53	fibromyalgia, asymptomatic, follow-up	MM	-2	I want to seek help related to violence against women.
StJoes	fe13b2a7-7987-447c-84e3-836c87b75235	mild whiplash most motor vehicle injury	UR	-4	Injury or bleeding
StJoes	13df71cf-2cb4-4e72-a50b-16ba625e65cb	traveller's diarrhea	GP	-2	Pain, discomfort, or itchiness
StJoes	1332879b-64da-4eca-bfe3-4e3d4e3af883	musculoskeletal neck pain secondary to motor vehicle collision	UR	-4	Injury or bleeding
StJoes	dbbb4753-7039-4a9f-b3be-c9bb159ad6fc	acute stress reaction	MM	-2	Pain, discomfort, or itchiness
StJoes	0e91b8f3-3c28-400d-a069-6db10d787fa4	forearm itching	GP	-3	Pain, discomfort, or itchiness
StJoes	dc8f4e47-1fac-463e-964f-109956f957d5	resolving sinusitis	MM	-3	Other
StJoes	546c305d-1bda-40a3-86fa-c8b3d4047d87	menopause or PCOS or hypothyroidism	GP	-3	Other
StJoes	f7df0510-de2e-402d-b77a-67a91572e89e	cough from ramipril, headache from cervical spondylosis, reflux	GP	-3	I feel sick or unwell
StJoes	e6d6d38c-e496-456c-9a0d-c998184708a8	anal fissure, constipation	GP	-3	Pain, discomfort, or itchiness
StJoes	3d3247f2-e9ea-4c1c-b700-05f2c7d558f9	biliary colic	UR	-4	Pain, discomfort, or itchiness
StJoes	d57ba5da-2803-432a-8e55-98db115dd709	vaginoperineal fistulous tract	UR	-3	Pain, discomfort, or itchiness
StJoes	4c2b59db-db98-4c5f-99b6-872d3d3a8d78	major depressive disorder, bipolar personality disorder	GP	-3	Other
StJoes	09e4d3c7-6587-443a-bb81-e41896e11e2c	depressive disorder	GP	-3	Other
StJoes	eb26c8f6-89f9-4920-a31c-51133e2cbc49	depression, smoking cessation	GP	-3	Other
StJoes	a210aac5-a88e-451c-bb74-b0b7d1833455	generalized anxiety disorder, major depressive disorder, obsessive compulsive disorder, suicidality	UR	-3	Other
StJoes	c9ba59aa-967b-4581-b8cd-17c3e2dd91d8	martial difficulties	GP	-3	Other
StJoes	d2a24646-e345-4566-85ab-1b6f2060d943	anxiety, shingles vaccination	GP	-3	Other
StJoes	3b91fa97-44fb-4d7b-9bda-2461cd9920a1	hepatitis C self-resolved	GP	-3	Other
StJoes	bf48b3f8-e5fb-46eb-9dea-b3892773df01	anxiety, depression with psychotic features secondary to drug use, hepatitis C	GP	-3	Other
StJoes	893ade73-a488-4779-9117-ea41a5f68012	emotional trauma	GP	-3	I want to seek help related to violence against women.
StJoes	2d979175-c599-4340-9cfe-de82f33e156a	depression, anxiety, new pregnancy, supraventricular tachycardia in pregnancy	MM	-4	Vaginal bleeding
StJoes	b0313fbd-14c5-489f-a16c-d5d1df0ab84a	residual rash	Home	-3	Pain, discomfort, or itchiness
StJoes	a6e59ef9-9ced-4a11-b4f3-aa2bb8002e5d	mild wrist pain, benign toe injury	MM	-3	I want to seek help related to violence against women.
StJoes	af353a40-6f32-42a1-86c5-043f6e296011	incisional hernia	UR	-4	I feel sick or unwell
StJoes	c66b05af-58db-44a6-afae-1bbd35734e4d	likely viral gastroenteritis	MM	-3	Other
StJoes	616c5f08-60f6-41de-82c3-c34766ef685c	possible anemia, possible uterine fibroid, diastasis recti	GP	-3	I want to learn more about contraception.
StJoes	26d01bce-e95a-4ef7-a5df-9f7afb41fb79	sudden severe abdominal pain not yet diagnosed with outpatient follow-ups arranged	UR	-4	Pain, discomfort, or itchiness
StJoes	a581f334-2060-43f6-b082-42ccbfd994ba	possible DVT	ED	-4	Pain, discomfort, or itchiness
StJoes	6fbbef47-8b33-4e44-9564-f80134857a34	arm strain	MM	-2	I want to seek help related to violence against women.
StJoes	0d0684a3-067d-44d8-ac2e-c22736ad6901	actinic keratosis or skin malignancy	GP	-3	Skin or hair related concerns (non-injury related)
StJoes	5c31c645-a948-4209-be55-312b3bcc3763	gluteal muscle strain	GP	-3	Injury or bleeding
StJoes	7a999313-70b4-41d9-9e2e-9acd85516215	possible urinary tract infection during pregnancy	MM	-4	Severe or persistent headache
StJoes	83bf362e-47bc-42b9-ba03-0a705cbec627	possible whiplash injury after motor vehicle accident	UR	-4	Injury or bleeding
StJoes	fe1aea0d-40b2-40b3-960a-44fef05e5e54	cellulitis	UR	-3	Pain, discomfort, or itchiness
StJoes	0133547d-98ff-434c-afce-3e66c9b6949b	diverticulosis or diverticulitis or ovarian pathology or renal colic or urinary tract infection or gastrointestinal malignancy	UR	-4	Pain, discomfort, or itchiness
StJoes	b57aa35e-1312-4d55-801b-5842db229d8d	abdominal pain not yet diagnosed possibly secondary to diet	Home	-2	Pain, discomfort, or itchiness
StJoes	b62c6b76-d408-44b5-9150-c646943249d5	exercise induced asthma	GP	-3	Difficulties breathing (more than just a stuffy nose or a sore throat)
StJoes	85a49e39-0f2a-4504-a51e-548eb9c77e11	musculoskeletal pain of hands and wrist	Home	-2	Pain, discomfort, or itchiness
StJoes	28746e92-1ba7-494d-8109-66ceaf9332ff	preventative health	GP	-3	Other
StJoes	d5cd5440-b29f-49cf-89ce-5070a93d380f	impetigo	GP	-3	Pain, discomfort, or itchiness
StJoes	5000dc5b-79dd-4742-8da1-1862bb624588	undesired pregnancy	GP	-3	have not seen anyone re:pregnancy
StJoes	7c19c0e0-21b4-4714-899b-b3c2bee5cf6c	worried about delivery and risk for caesarian section, decreased mood	GP	-3	Other
StJoes	293ed12e-8650-46b1-a123-2a75060b6fbd	knee pain and effusion not yet diagnosed	GP	-4	Pain, discomfort, or itchiness
StJoes	0fe7c7b5-515d-4fe1-9ae6-403975248afb	minor fall, coccyx injury	Home	-2	Pain, discomfort, or itchiness
StJoes	f3c31eb7-b02e-4a62-8c09-51309fdffd3a	bilateral epicondylitis	Home	-2	Pain, discomfort, or itchiness
StJoes	e50d6838-2ae6-4400-a094-2ed97a019460	menopause, immunizations	GP	-3	Other
StJoes	d4af8086-05a5-42c4-9c88-567efcc9c3df	stable hypertension	MM	-2	I want to seek help related to violence against women.
StJoes	0a56a7e8-9575-43cc-a6cf-51b93a8b74cc	toe surgical procedure	MM	-3	Other
StJoes	abdf9c4b-ad8c-4009-8ed7-a2bf6e64a7c9	obsessive compulsive disorder	GP	-3	Other
StJoes	a33fd2cd-ab8d-422e-a67b-4caa76739442	acute stress reaction, contraception	GP	-3	Other
StJoes	bae269bc-2e13-4e18-8182-8f60834cf22f	likely musculoskeletal pain to back	Home	-2	Pain, discomfort, or itchiness
StJoes	b85f66e2-953e-433f-b7da-c25e3dd4a759	extensive tinea corporis	GP	-3	Skin or hair related concerns (non-injury related)
StJoes	3712eb38-a64b-40a8-a106-f089f2eedace	mood issues during pregnancy	GP	-3	"Other" issues during pregnancy
StJoes	3c8f1cc2-1ed3-40e0-a0c4-630563ae88fc	first prenatal visit	FU	-3	"Other" issues during pregnancy
StJoes	56bac2fd-6f1f-4db9-99fa-92d70713108a	possible papulopustular type rosacea	GP	-3	Skin or hair related concerns (non-injury related)
StJoes	cc350e1d-e480-4181-9b66-db4db098ed80	likely peptic ulcer disease or gastroesophageal reflux disease or irritable bowel syndrome	GP	-4	Pain, discomfort, or itchiness
StJoes	81e56f2c-451b-4892-a39c-d45a92010737	shingles	UR	-3	Pain, discomfort, or itchiness
StJoes	3985c52e-cb78-4ba9-9c6b-a9455674637e	hand dermatitis follow-up	FU	-3	Pain, discomfort, or itchiness
StJoes	ebd134de-c5f1-4c4b-b250-13b75b0d54cd		FU	-2	I want to seek help related to violence against women.
StJoes	f93784f2-d88e-47ef-831a-0e357d7a86f5	nasal lesion not yet diagnosed	GP	-3	Skin or hair related concerns (non-injury related)
StJoes	4848a8c9-add8-48ae-9a96-b6edc26b1a99	bilateral toe pain not yet diagnosed	GP	-3	Pain, discomfort, or itchiness
StJoes	518e064f-5c5d-4f7e-91ea-49cc4c228925	abdominal pains not yet diagnosed	GP	-4	Pain, discomfort, or itchiness
StJoes	bfbbc610-4ffc-4bca-93b2-88d633719563	follow-up for ingrown nail surgical procedure	FU	-2	Pain, discomfort, or itchiness
StJoes	6071928e-5975-4ba7-9b03-f052abb22134	possible frontal sinusitis and cerumen impaction with wide array of differential diagnoses	GP	-3	I feel sick or unwell
StJoes	f2296acc-c66e-4aa1-bcb2-8887264bc752	chronic fatigue not yet diagnosed with superimposed likely viral respiratory tract infection	GP	-3	I feel sick or unwell
StJoes	6f5689cd-f87b-4eb3-b5dd-a58b8193c878	anxiety	GP	-3	Other
StJoes	4f1ce8c4-c0d6-4aea-92d3-e68fd04b5f1c	dental infection	MM	-2	Pain, discomfort, or itchiness	Patient was concerned about abdominal pain
StJoes	e18c4819-989a-4c6b-b487-50e46c873db5	gender dysphoria	GP	-3	Other
StJoes	d2f45f47-f087-4c52-8d1a-b737051b4b02	urinary tract infection	MM	-3	Other
